# Supplementary material for: Impact of T-RFLP data analysis choices on assessments of microbial community structure and dynamics
Source: BMC Bioinformatics. 2014 Nov 8;15(1):360. doi: 10.1186/s12859-014-0360-8 (PMC4232699; doi:10.1186/s12859-014-0360-8)
Supplement: Additional file 3: — Supporting data. [file 12859_2014_360_MOESM3_ESM.xls]

## Sheet: Supporting data
Supporting data
Fredriksson et al. - Impact of T-RFLP data analysis choices on assessments of microbial community structure and dynamics
BMC Bioinformatics, 2014
Data is provided for four datasets in the following form, as exported from the GeneMapper software (Applied Biosystems).
Sample name	Sample_1	Sample_2	…	Sample_n
Allele 1
Allele 2
…
Allele n
Size 1
Size 2
…
Size n
Height 1
Height 2
…
Height n
Peak area 1
Peak area 2
…
Peak area n

## Sheet: Loading duplicates
Sample Name	Sample_1_Run_1	Sample_1_Run_2	Sample_2_Run_1	Sample_2_Run_2	Sample_3_Run_1	Sample_3_Run_2	Sample_4_Run_1	Sample_4_Run_2	Sample_5_Run_1	Sample_5_Run_2	Sample_6_Run_1	Sample_6_Run_2	Sample_7_Run_1	Sample_7_Run_2	Sample_8_Run_1	Sample_8_Run_2	Sample_9_Run_1	Sample_9_Run_2	Sample_10_Run_1	Sample_10_Run_2	Sample_11_Run_1	Sample_11_Run_2	Sample_12_Run_1	Sample_12_Run_2	Sample_13_Run_1	Sample_13_Run_2	Sample_14_Run_1	Sample_14_Run_2	Sample_15_Run_1	Sample_15_Run_2	Sample_16_Run_1	Sample_16_Run_2	Sample_17_Run_1	Sample_17_Run_2	Sample_18_Run_1	Sample_18_Run_2	Sample_19_Run_1	Sample_19_Run_2	Sample_20_Run_1	Sample_20_Run_2	Sample_21_Run_1	Sample_21_Run_2	Sample_22_Run_1	Sample_22_Run_2	Sample_23_Run_1	Sample_23_Run_2	Sample_24_Run_1	Sample_24_Run_2	Sample_25_Run_1
Allele 1	0	0	0	0	0	0	0	0	0	0	0	0	0	0	0	0	0	0	0	0	0	0	0	0	0	0	0	0	0	0	0	0	0	0	0	0	0	0	0	0	0	0	0	0	0	0	0	0	0
Allele 2	1	1	1	1	1	0	0	0	0	0	0	0	0	0	0	0	0	0	0	0	0	0	0	0	0	0	0	0	0	0	0	0	0	0	0	0	0	0	1	1	1	1	1	0	0	0	0	0	0
Allele 3	0	0	0	0	0	1	0	0	0	0	0	0	0	0	0	0	0	0	0	0	0	0	0	0	0	0	0	0	0	0	0	0	0	0	0	0	0	0	0	0	0	0	0	1	0	0	0	0	0
Allele 4	1	0	1	0	0	0	0	0	0	0	0	0	0	0	0	0	0	0	0	0	0	0	0	0	0	0	0	0	0	0	1	0	0	0	0	0	0	0	0	0	0	0	0	0	0	0	0	0	0
Allele 5	0	1	0	1	0	0	0	1	0	0	0	0	1	1	0	0	0	0	0	0	0	0	0	0	0	0	0	0	0	0	0	0	1	1	0	0	1	1	0	0	0	0	0	0	0	0	0	0	0
Allele 6	0	0	1	1	0	0	1	0	1	0	0	0	1	0	0	0	0	0	0	0	0	0	0	0	0	0	0	0	0	0	1	1	1	0	0	0	1	0	0	0	0	0	0	0	0	0	0	0	0
Allele 7	0	0	0	0	0	0	0	1	0	1	0	0	0	1	0	0	0	0	0	0	0	0	0	0	0	0	0	0	0	0	0	1	0	1	0	0	0	1	0	0	0	0	0	0	0	0	0	0	0
Allele 8	0	0	0	0	0	0	0	0	0	0	0	0	0	0	0	0	0	0	0	0	1	0	0	0	0	0	0	0	0	0	0	0	0	0	0	0	0	0	1	1	0	1	0	0	1	0	0	0	0
Allele 9	0	0	0	0	0	0	0	0	0	0	0	0	0	0	0	0	0	0	0	0	0	0	0	0	0	0	0	0	0	0	0	0	0	0	0	0	0	0	1	0	1	1	0	0	0	0	0	0	0
Allele 10	1	1	0	1	0	0	0	0	0	1	0	0	0	0	0	0	1	1	1	1	1	1	0	1	0	0	0	1	0	0	0	1	0	0	0	0	0	0	1	1	0	0	0	0	0	1	0	0	1
Allele 11	0	0	0	0	1	1	0	0	0	0	0	0	0	0	0	0	0	0	0	0	0	0	0	0	0	0	0	0	0	1	0	0	0	0	0	0	0	0	0	1	0	0	0	0	0	0	0	1	0
Allele 12	0	0	0	0	0	0	1	1	1	1	0	0	1	1	0	0	0	0	0	0	0	0	0	0	0	0	0	0	0	0	1	1	1	1	0	0	1	1	0	0	0	0	0	0	0	0	0	0	1
Allele 13	0	0	0	0	0	0	0	0	0	0	0	0	0	0	0	0	0	0	0	0	0	0	0	0	0	0	0	0	0	0	0	0	0	0	0	0	0	0	0	0	0	0	0	0	0	0	0	0	0
Allele 14	0	0	0	0	1	1	0	0	0	0	0	0	0	0	0	0	0	0	0	0	0	0	0	0	0	0	0	0	0	1	0	0	0	0	0	0	0	0	0	0	0	0	1	1	0	0	0	0	0
Allele 15	0	0	0	0	0	0	0	0	0	0	0	0	0	0	0	0	0	0	0	0	0	0	0	0	0	0	0	0	1	0	0	0	0	0	0	0	0	0	0	0	0	0	0	0	0	0	1	1	0
Allele 16	0	0	0	0	0	0	0	0	0	0	0	0	0	0	0	0	0	0	0	0	0	0	0	0	0	0	0	0	0	0	0	0	0	0	0	0	0	0	0	0	0	0	0	0	0	0	0	0	0
Allele17	0	0	0	0	1	1	0	0	0	0	0	0	0	0	0	0	0	0	0	0	0	0	0	0	0	0	0	0	1	1	0	0	0	0	0	0	0	0	0	0	0	0	1	1	0	0	1	1	0
Allele 18	0	0	0	0	1	0	0	0	0	0	0	0	0	0	0	0	0	0	0	0	0	0	0	0	0	0	0	0	0	0	0	0	0	0	0	0	0	0	0	0	0	0	1	1	0	0	0	0	0
Allele 19	0	0	0	0	0	0	0	0	0	0	0	0	0	0	0	0	0	0	0	0	0	0	0	0	0	0	0	0	0	0	0	0	0	0	0	0	0	0	0	0	0	0	0	0	0	0	0	0	0
Allele 20	0	0	0	0	0	0	0	0	0	0	0	0	0	0	0	0	0	0	0	0	0	0	0	0	0	0	0	0	0	0	0	0	0	0	0	0	0	0	0	0	0	0	0	0	0	0	0	0	0
Allele 21	1	1	0	0	0	0	0	0	0	0	0	0	0	0	0	0	0	0	0	0	0	0	0	0	0	0	0	0	0	0	0	0	0	0	0	0	0	0	0	0	0	0	0	0	0	0	0	0	0
Allele 22	0	0	0	0	0	0	0	0	0	0	0	0	0	0	0	0	0	0	0	0	0	0	0	0	0	0	0	0	0	0	0	0	0	0	0	0	0	0	0	0	0	0	0	0	0	0	0	0	0
Allele 23	0	0	0	0	1	1	0	0	0	0	0	0	0	0	0	0	0	0	0	0	0	0	0	0	0	0	0	0	0	0	0	0	0	0	0	0	0	0	0	0	0	0	1	1	0	0	0	0	0
Allele 24	0	0	0	0	0	0	0	0	0	0	0	0	0	0	0	0	0	0	0	0	0	0	0	0	0	0	0	0	0	0	0	0	0	0	0	1	0	0	0	0	0	0	0	0	0	0	0	0	0
Allele 25	0	0	0	0	0	0	0	0	0	0	1	0	0	0	0	0	0	0	0	0	0	0	0	0	0	0	0	0	0	0	0	0	0	0	1	0	0	0	0	0	0	0	0	0	0	0	0	0	0
Allele 26	0	0	0	0	0	0	0	1	0	1	0	0	0	1	0	0	0	0	0	0	0	0	0	0	0	0	0	0	0	0	0	1	0	1	0	0	0	1	0	0	0	0	0	0	0	0	0	0	0
Allele 27	0	0	0	0	0	1	1	0	1	0	0	0	1	0	0	0	0	0	0	0	0	0	0	0	0	0	0	0	0	1	1	0	1	0	0	0	1	0	0	0	0	0	0	0	0	0	0	1	0
Allele 28	0	0	0	0	1	1	0	1	0	1	0	0	0	0	0	1	0	0	0	1	0	0	0	0	0	1	0	0	1	1	0	0	0	0	0	0	0	0	0	0	0	0	0	1	0	1	0	1	0
Allele 29	0	1	0	0	1	0	0	0	0	0	0	1	0	0	0	0	0	0	0	0	1	0	1	1	0	0	0	0	1	0	1	1	0	0	0	0	0	0	0	1	0	0	1	0	0	0	1	0	0
Allele 30	0	0	0	0	0	0	0	0	0	0	1	0	0	0	1	0	0	0	1	0	0	0	0	0	1	0	1	0	0	0	0	0	0	0	0	0	0	0	1	0	0	0	0	0	1	0	0	0	0
Allele 31	0	0	0	0	0	0	0	0	0	0	0	0	0	0	0	0	0	0	0	0	0	0	0	0	0	0	0	0	0	0	0	1	0	0	0	0	0	0	0	0	0	0	1	0	0	0	0	0	0
Allele 32	0	0	0	0	0	0	0	0	0	0	0	0	0	0	0	0	0	0	0	0	0	0	0	0	0	0	0	0	0	0	0	0	0	0	0	0	0	0	0	0	0	0	0	1	0	0	0	0	0
Allele 33	0	0	0	0	0	0	0	0	0	0	0	0	0	0	0	0	0	0	0	0	0	0	0	0	0	0	0	0	0	0	1	0	0	0	0	0	0	0	0	0	0	0	0	0	0	0	0	0	0
Allele 34	0	0	0	0	0	0	0	1	0	1	0	0	0	1	0	0	0	0	0	0	0	0	0	0	0	0	0	0	0	0	0	1	0	1	0	0	0	1	0	0	0	0	1	0	0	0	0	0	0
Allele 35	0	0	0	0	0	0	0	0	0	0	0	0	0	0	0	0	0	0	0	0	0	0	0	0	0	0	0	0	0	0	0	0	0	0	0	0	0	0	0	0	0	0	0	0	0	0	0	0	0
Allele 36	0	0	0	0	0	0	1	1	1	1	0	0	1	1	0	0	0	0	0	0	0	0	0	0	0	0	0	0	0	0	1	1	1	1	0	0	1	1	0	1	0	0	0	0	0	0	0	0	0
Allele 37	0	1	0	0	0	0	0	0	0	0	0	0	0	1	0	0	0	0	0	0	0	0	0	0	0	0	0	0	0	0	0	1	0	0	0	0	0	0	0	0	0	0	0	0	0	0	0	0	0
Allele 38	0	0	0	0	0	0	1	1	1	1	0	0	1	1	0	0	0	0	0	0	0	0	0	0	0	0	0	0	0	0	1	1	1	1	0	0	1	1	0	0	0	0	0	0	0	0	0	0	0
Allele 39	1	0	0	0	0	0	0	0	0	0	0	0	0	0	0	0	0	0	0	0	0	0	0	0	0	0	0	0	0	0	1	0	0	0	0	0	0	0	0	0	0	0	0	0	0	0	0	0	0
Allele 40	0	0	0	0	0	0	1	0	1	0	0	0	1	0	0	0	0	0	0	0	0	0	0	0	0	0	0	0	0	0	1	0	1	0	0	0	1	0	0	0	0	0	0	0	0	0	0	0	0
Allele 41	0	0	0	0	0	0	0	0	0	0	0	0	0	0	0	0	0	0	0	0	0	0	0	0	0	0	0	0	0	0	0	1	0	0	0	0	0	0	0	0	0	0	0	0	0	0	0	0	0
Allele 42	0	1	0	0	0	0	0	0	0	0	0	0	0	0	0	0	0	0	0	0	0	0	0	0	0	0	0	0	0	0	0	0	0	0	0	1	0	0	0	0	0	0	0	0	0	0	0	0	0
Allele 43	0	1	0	1	0	1	0	1	0	1	0	1	0	0	0	1	0	1	0	0	0	0	0	1	0	1	0	1	0	1	1	1	0	1	0	0	0	0	0	1	0	0	0	1	0	1	0	1	0
Allele 44	1	1	0	0	0	0	0	0	0	0	0	0	0	0	0	0	0	0	0	0	0	0	0	0	0	0	0	0	0	0	0	0	0	0	1	0	0	0	0	0	0	1	0	0	0	0	0	0	0
Allele 45	1	1	1	0	0	0	0	0	0	0	1	0	0	0	0	0	0	0	0	0	0	0	1	0	1	0	1	0	1	0	1	0	1	0	0	0	0	0	1	0	0	0	1	0	0	0	1	0	1
Allele 46	0	0	0	0	0	0	0	0	0	0	0	0	0	0	0	0	0	0	0	0	0	0	0	0	0	0	0	0	0	0	0	0	0	0	0	0	0	0	0	0	0	0	0	0	0	0	0	0	0
Allele 47	0	0	0	0	0	0	0	0	0	0	0	0	0	0	0	0	0	0	0	0	0	0	0	0	0	0	0	0	0	0	0	0	0	0	0	0	0	0	0	0	0	0	0	0	0	0	0	0	0
Allele 48	0	0	0	0	0	0	0	0	0	0	0	0	0	0	0	0	0	0	0	0	0	0	0	0	0	0	0	0	0	0	0	0	0	0	0	1	0	0	0	0	0	0	0	0	0	0	0	0	0
Allele 49	0	0	0	0	0	0	0	0	0	0	0	0	0	0	0	0	0	0	0	0	0	0	0	0	0	0	0	0	0	0	0	0	0	0	0	0	0	0	0	0	0	0	0	0	0	0	0	0	0
Allele 50	0	0	0	0	0	0	0	0	0	0	0	1	0	0	0	0	0	0	0	0	0	0	0	0	0	0	0	0	0	0	0	0	0	0	1	1	0	0	0	0	0	0	0	0	0	0	0	0	0
Allele 51	0	0	0	0	0	0	0	0	0	0	0	0	0	0	0	0	0	0	0	0	0	0	0	0	0	0	0	0	0	0	0	0	0	0	0	0	0	0	0	0	0	0	0	0	0	0	0	0	0
Allele 52	0	0	0	0	0	0	0	0	0	0	1	0	0	0	0	0	0	0	0	0	0	0	0	0	0	0	0	0	0	0	0	0	0	0	1	0	0	0	0	0	0	0	0	0	0	0	0	0	0
Allele 53	0	0	0	0	0	0	0	0	0	0	0	0	0	0	0	0	0	0	0	0	0	0	0	0	0	0	0	0	0	0	0	0	0	0	0	0	0	0	0	0	0	0	0	0	0	0	0	0	0
Allele 54	0	0	0	0	0	0	0	0	0	0	0	1	0	0	0	0	0	0	0	0	0	0	0	0	0	0	0	0	0	0	0	0	0	0	0	1	0	0	0	0	0	0	0	0	0	0	0	0	0
Allele 55	0	0	0	0	0	0	0	0	0	0	1	0	0	0	0	0	0	0	0	0	0	0	0	0	0	0	0	0	0	0	0	0	0	0	1	0	0	0	0	0	0	0	0	0	0	0	0	0	0
Allele 56	0	0	0	0	0	0	0	0	0	0	0	0	0	0	0	0	0	0	0	0	0	0	0	0	0	0	0	0	0	0	0	0	0	0	0	0	0	0	0	0	0	0	0	0	0	0	0	0	0
Allele 57	0	1	0	0	0	0	0	0	0	0	0	0	0	0	0	0	0	0	0	0	0	0	0	0	0	0	0	0	0	0	0	0	0	0	0	0	0	0	0	0	0	0	0	0	0	0	0	0	0
Allele 58	1	0	0	0	0	0	0	0	0	0	0	0	0	0	0	0	0	0	0	0	0	0	0	0	0	0	0	0	0	0	0	0	0	0	0	0	0	0	0	0	0	0	0	0	0	0	0	0	0
Allele 59	1	0	0	0	1	0	1	0	0	1	1	1	0	0	0	0	0	0	0	0	0	0	1	0	0	0	0	1	0	0	1	1	0	0	0	1	0	1	0	0	0	0	0	0	0	0	1	0	0
Allele 60	0	1	0	0	0	1	0	0	0	0	1	0	0	0	0	0	0	0	0	0	0	0	0	0	0	0	0	0	0	0	0	0	0	0	0	0	0	0	0	0	0	0	0	0	0	0	0	0	0
Allele 61	1	1	0	0	0	0	0	0	0	0	0	1	0	0	0	0	0	0	0	0	0	0	0	0	0	0	0	0	0	0	0	0	0	0	1	1	0	0	0	0	0	0	0	0	0	0	0	0	0
Allele 62	0	0	0	0	0	0	0	0	0	0	0	0	0	0	0	0	0	0	0	0	0	0	0	0	0	0	0	0	0	0	0	0	0	0	0	0	0	0	0	0	0	0	0	0	0	0	0	0	0
Allele 63	0	0	0	0	0	0	0	0	0	0	0	0	0	0	0	0	0	0	0	0	0	0	0	0	0	0	0	0	0	0	0	0	0	0	0	0	0	0	0	0	0	0	0	0	0	0	0	0	0
Allele 64	0	0	0	0	0	0	0	0	0	0	0	0	0	0	0	0	0	0	0	0	0	0	0	0	0	0	0	0	0	0	0	0	0	0	0	0	0	0	0	0	0	0	0	1	0	0	0	0	0
Allele 65	1	0	1	0	1	0	0	0	0	0	0	0	0	0	0	0	0	0	0	0	0	0	1	0	1	0	0	0	0	0	1	0	1	0	0	0	0	0	1	0	0	0	1	0	1	0	0	0	0
Allele 66	0	1	0	1	0	1	0	0	0	0	0	1	0	1	0	0	0	0	0	0	0	0	0	1	0	0	0	1	0	0	0	1	0	1	0	0	0	0	0	1	0	1	0	1	0	0	0	1	0
Allele 67	1	0	0	0	0	0	0	0	0	0	0	0	0	0	0	0	0	0	0	0	0	0	0	0	0	0	0	0	0	0	0	0	0	0	0	0	0	0	0	0	0	0	0	0	0	0	0	0	0
Allele 68	0	1	0	0	0	0	0	0	0	0	0	0	0	0	0	0	0	0	0	0	0	0	0	0	0	0	0	0	0	0	0	0	0	0	0	1	0	0	0	0	0	0	0	0	0	0	0	0	0
Allele 69	0	0	0	0	0	0	0	0	0	0	0	0	0	0	0	0	0	0	0	0	0	0	0	0	0	0	0	0	0	0	0	0	0	0	0	0	0	0	0	0	0	0	0	0	0	0	0	0	0
Allele 70	0	0	0	0	0	0	0	0	0	0	0	0	0	0	0	0	0	0	0	0	0	0	0	0	0	0	0	0	0	0	0	0	0	0	0	0	0	0	0	0	0	0	0	0	0	0	0	0	0
Allele 71	1	1	0	0	0	0	0	0	0	0	0	0	0	0	0	0	0	0	0	0	0	0	0	0	0	0	0	0	0	0	0	0	0	0	0	0	0	0	0	0	0	0	0	0	0	0	0	0	0
Allele 72	0	0	0	0	0	0	0	0	0	0	0	0	0	0	0	0	0	0	0	0	0	0	0	0	0	0	0	0	0	0	0	0	0	0	0	0	0	0	0	0	0	0	0	0	0	0	0	0	0
Allele 73	0	0	0	0	0	0	0	0	0	0	0	0	0	0	0	0	0	0	0	0	0	0	0	0	0	0	0	0	0	0	0	0	0	0	0	0	0	0	0	0	0	0	0	0	0	0	0	0	0
Allele 74	0	0	0	0	0	0	0	0	0	0	0	0	0	0	0	0	0	0	0	0	0	0	0	0	0	0	0	0	0	0	0	0	0	0	0	0	0	0	0	0	0	0	0	0	0	0	0	0	0
Allele 75	0	0	0	0	0	0	0	0	0	0	0	0	0	0	0	0	0	0	0	0	0	0	0	0	0	0	0	0	0	0	0	0	0	0	0	0	0	0	0	0	0	0	0	0	0	0	0	0	0
Allele 76	0	0	0	0	0	0	0	0	0	0	0	0	0	0	0	0	0	0	0	0	0	0	0	0	0	0	0	0	0	0	0	0	0	0	0	0	0	0	0	0	0	0	0	0	0	0	0	0	0
Allele 77	0	0	0	0	0	0	1	0	1	0	0	0	1	0	0	0	0	0	0	0	0	0	0	0	0	0	0	0	0	0	1	0	1	0	0	0	1	0	0	0	0	0	0	0	0	0	0	0	1
Allele 78	1	0	0	0	0	0	0	0	0	0	0	0	0	0	0	0	0	0	0	0	0	0	0	0	0	0	0	0	0	0	0	0	0	0	0	0	0	0	0	0	0	0	0	0	0	0	0	0	0
Allele 79	1	0	1	0	0	0	0	1	0	1	0	0	0	1	0	0	0	0	0	0	0	0	0	0	0	0	0	0	0	0	1	1	0	1	0	0	0	1	0	0	0	0	0	0	0	0	0	0	0
Allele 80	1	0	1	0	1	0	1	0	0	0	1	0	0	0	1	0	1	0	1	0	0	0	1	0	1	0	1	0	1	0	1	0	1	0	0	0	1	0	1	0	1	0	1	0	1	0	1	0	1
Allele 81	0	1	0	0	1	0	0	0	0	0	0	0	0	0	0	0	0	0	0	0	0	0	0	0	0	0	0	0	0	0	0	0	0	0	0	0	0	0	0	0	0	0	0	0	0	0	0	0	0
Allele 82	0	1	0	1	0	0	0	0	0	0	0	0	0	0	0	0	0	0	0	0	0	0	0	0	0	0	0	0	0	0	0	0	0	0	0	0	0	0	0	0	0	0	1	0	0	0	0	0	0
Allele 83	0	1	0	1	0	1	0	1	0	1	0	1	0	1	0	1	0	1	0	1	0	0	0	1	0	1	0	1	0	1	0	1	0	1	0	0	0	1	0	1	0	1	0	1	0	1	0	1	0
Allele 84	0	0	0	0	0	0	0	0	0	0	0	0	0	0	0	0	0	0	0	0	0	0	0	0	0	0	0	0	0	0	0	0	0	0	0	0	0	0	0	0	0	0	0	0	0	0	0	0	0
Allele 85	0	0	0	0	0	1	0	0	0	0	0	0	0	0	0	0	0	0	0	0	0	0	0	0	0	0	0	0	0	0	0	0	0	0	0	0	0	0	0	0	0	0	0	1	0	0	0	0	0
Allele 86	0	0	0	0	0	0	0	0	0	0	0	0	0	0	0	0	0	0	0	0	0	0	0	0	0	0	0	0	0	0	0	0	0	0	0	0	0	0	0	0	0	0	0	0	0	0	0	0	0
Allele 87	0	0	0	0	0	0	0	0	0	0	0	0	0	0	0	0	0	0	0	0	0	0	0	0	0	0	0	0	0	0	0	0	0	0	0	0	0	0	0	0	0	0	0	0	0	0	0	0	0
Allele 88	0	0	0	0	0	0	0	0	0	0	0	0	0	0	0	0	0	0	0	0	0	0	0	0	0	0	0	0	0	0	0	0	0	0	0	0	0	0	0	0	0	0	0	0	0	0	0	0	0
Allele 89	0	0	0	0	0	0	0	0	0	0	0	0	0	0	0	0	0	0	0	0	0	0	0	0	0	0	0	0	0	0	0	0	0	0	0	0	0	0	0	0	0	0	0	0	0	0	0	0	0
Allele 90	0	0	0	0	0	0	0	0	0	0	0	0	1	0	0	0	0	0	0	0	0	0	0	0	0	0	0	0	0	0	1	0	0	0	0	0	0	0	0	0	0	0	0	0	0	0	0	0	0
Allele 91	0	0	0	0	0	0	0	0	0	0	0	0	1	0	0	0	0	0	0	0	0	0	0	0	0	0	0	0	0	0	1	0	0	0	0	0	0	0	0	0	0	0	0	0	0	0	0	0	0
Allele 92	0	0	0	0	0	0	0	0	0	0	0	0	0	1	0	0	0	0	0	0	0	0	0	0	0	0	0	0	0	0	0	0	0	0	0	0	0	0	0	0	0	0	0	0	0	0	0	0	0
Allele 93	1	0	0	0	0	0	0	0	0	0	0	0	0	0	0	0	0	0	0	0	0	0	0	0	0	0	0	0	0	0	0	1	0	0	0	0	0	0	1	0	0	0	0	0	0	0	0	0	0
Allele 94	0	0	0	0	0	0	0	0	0	0	0	0	0	1	0	0	0	0	0	0	0	0	0	0	0	0	0	0	0	0	0	1	0	0	0	0	0	0	0	0	1	0	0	0	0	0	0	0	0
Allele 95	1	0	0	0	0	0	0	0	0	0	0	0	0	0	0	0	0	0	0	0	0	0	0	0	0	0	0	0	0	0	0	0	0	0	0	0	0	0	1	0	1	0	0	0	0	0	0	0	0
Allele 96	0	1	0	0	0	0	0	0	0	0	0	0	0	0	0	0	0	0	0	0	0	0	0	0	0	0	0	0	0	0	0	0	0	0	0	0	0	0	0	0	0	0	0	0	0	0	0	0	0
Allele 97	0	0	0	0	0	0	0	0	0	0	0	0	0	0	0	0	0	0	0	0	0	0	0	0	0	0	0	0	0	0	1	0	0	0	0	0	0	0	0	1	0	1	1	0	0	0	1	0	0
Allele 98	1	1	1	0	0	0	0	0	0	0	0	0	0	0	0	0	0	0	0	0	0	0	0	0	0	0	0	0	0	0	0	0	0	0	0	0	0	0	0	1	0	1	0	0	0	1	0	0	0
Allele 99	0	0	0	0	0	0	0	0	0	0	0	0	0	0	0	0	0	0	0	0	0	0	0	0	0	0	0	0	0	0	0	0	0	0	0	0	0	0	0	0	0	0	0	0	0	0	0	0	0
Allele 100	1	0	1	0	0	1	0	1	0	0	0	1	0	1	1	0	1	0	1	0	1	0	1	0	1	0	1	0	0	1	0	1	0	1	0	0	0	0	1	0	1	0	0	1	1	0	0	1	0
Allele 101	1	1	1	1	0	0	0	0	0	0	0	0	0	0	0	0	0	0	1	0	1	0	0	0	1	0	1	0	0	0	0	0	0	0	0	0	0	0	1	0	0	0	0	0	0	0	0	0	0
Allele 102	0	0	0	0	0	0	0	0	0	0	0	0	0	0	0	0	0	0	0	0	0	0	0	0	0	0	0	0	0	0	0	0	0	0	0	0	0	0	0	0	1	0	0	0	0	0	0	0	0
Allele 103	0	1	0	1	0	0	0	0	0	0	0	0	0	0	0	1	1	1	1	1	1	1	1	1	0	1	1	1	0	0	0	0	0	0	0	0	0	0	0	1	0	1	0	0	0	1	0	0	0
Allele 104	1	0	1	0	0	0	0	0	0	0	0	0	0	0	0	0	0	0	0	0	0	0	0	0	1	0	0	0	0	0	0	0	0	0	0	0	0	0	1	0	1	0	0	0	0	0	0	0	0
Allele 105	1	1	1	1	0	0	0	0	0	0	0	0	0	0	1	0	1	0	1	1	1	1	1	1	1	1	1	1	0	0	0	0	0	0	0	0	0	0	1	0	1	0	0	0	1	0	0	0	0
Allele 106	0	0	0	0	0	0	0	0	0	0	0	0	0	0	0	0	0	0	0	0	0	0	0	0	0	0	0	0	0	0	0	0	0	0	0	0	0	0	0	1	0	1	0	0	0	0	0	0	0
Allele 107	0	0	0	0	0	0	0	0	0	0	0	0	0	0	0	0	0	0	0	0	0	0	0	0	0	0	0	0	0	0	0	0	0	0	0	0	0	0	0	0	0	0	0	0	0	0	0	0	0
Allele 108	0	1	0	1	0	0	0	0	0	0	0	0	0	0	0	0	0	1	0	1	0	1	0	1	0	1	0	1	0	0	0	0	0	0	0	0	0	0	0	1	0	1	0	0	0	1	0	0	0
Allele 109	0	1	0	1	0	0	0	0	0	0	0	0	0	0	0	1	0	1	0	1	0	1	0	1	0	1	0	1	0	0	0	0	0	0	0	0	0	0	0	1	0	1	0	0	0	1	0	0	0
Allele 110	0	0	0	0	0	0	0	0	0	0	0	0	1	0	1	0	1	0	1	0	1	0	1	0	0	0	0	0	0	0	1	0	0	0	0	0	0	0	1	0	0	1	0	0	1	0	0	0	0
Allele 111	1	0	1	0	0	0	1	0	0	0	0	0	0	0	0	0	0	0	0	0	0	0	0	0	1	0	1	0	0	0	1	0	0	0	0	0	0	0	0	0	1	0	0	0	0	0	0	0	0
Allele 112	0	0	0	0	0	0	0	0	1	0	0	0	1	0	0	0	0	0	0	0	0	0	0	0	0	0	0	0	0	0	0	0	1	0	0	0	0	0	0	0	0	0	0	0	0	0	0	0	0
Allele 113	1	0	1	0	0	0	0	0	0	0	0	0	0	1	0	0	0	0	0	0	0	0	0	0	0	0	0	0	0	0	0	1	0	0	0	0	0	0	0	0	0	0	0	0	0	0	0	0	0
Allele 114	1	1	1	1	0	0	0	1	0	1	0	0	0	1	0	1	0	1	0	1	0	1	0	1	0	1	0	1	0	0	0	1	0	1	0	0	0	1	0	1	0	1	0	0	0	1	0	0	0
Allele 115	0	0	0	1	0	0	0	0	0	0	0	0	0	0	0	0	0	0	0	0	0	0	0	0	0	0	0	0	0	0	0	0	0	0	0	0	0	0	0	0	0	0	0	0	0	0	0	0	0
Allele 116	0	1	0	1	0	0	0	0	0	0	0	0	0	0	0	0	0	0	0	0	0	0	0	0	0	0	0	0	0	0	0	0	0	0	1	0	0	0	0	1	0	1	0	0	0	0	0	0	0
Allele 117	0	0	0	0	0	0	0	0	0	0	0	0	0	0	0	0	0	0	0	0	0	0	0	0	0	0	0	0	0	0	0	0	0	0	0	1	0	0	1	0	1	0	0	0	0	0	0	0	0
Allele 118	0	0	0	0	0	0	0	0	0	0	0	0	0	0	0	0	0	0	0	0	0	0	0	0	0	0	0	0	0	0	0	0	0	0	0	0	0	0	0	1	0	1	0	0	0	0	0	0	0
Allele 119	0	0	0	0	1	0	1	0	1	0	1	0	1	0	1	0	1	0	1	0	1	0	1	0	1	0	1	0	1	0	1	0	1	0	1	0	1	0	1	0	0	0	1	0	1	0	1	0	1
Allele 120	1	0	1	0	0	1	0	1	0	1	0	1	0	1	0	1	0	1	0	1	0	1	0	1	0	1	0	1	0	1	0	1	0	1	0	1	0	1	0	1	1	1	0	1	0	1	0	1	0
Allele 121	0	1	0	1	0	0	0	0	0	0	0	0	0	0	0	0	0	0	0	0	0	1	0	0	0	0	0	1	0	0	0	0	0	0	0	0	0	0	0	1	0	1	0	0	0	0	0	0	0
Allele 122	0	1	0	0	0	0	0	0	0	0	0	0	0	0	0	0	0	0	0	0	0	0	0	0	0	0	0	0	0	0	1	0	0	0	0	0	0	0	0	0	0	0	0	0	0	0	0	0	0
Allele 123	0	0	0	0	0	0	0	0	0	0	0	0	0	0	0	0	0	0	0	0	0	0	0	0	0	0	0	0	0	0	1	1	0	0	0	0	0	0	0	0	0	0	0	0	0	0	0	0	0
Allele 124	1	0	1	0	0	0	0	0	0	0	0	1	0	0	0	0	1	0	1	0	1	0	1	0	0	0	1	0	0	0	0	1	0	0	0	0	0	0	1	0	1	0	0	0	1	0	0	0	0
Allele 125	0	1	0	1	0	0	0	0	0	0	0	0	0	0	0	0	0	0	0	1	0	1	0	0	0	0	0	1	0	0	0	0	0	0	0	0	0	0	0	1	0	1	0	0	0	1	0	0	0
Allele 126	0	0	0	0	0	0	0	0	0	0	0	0	0	0	0	0	0	0	0	0	0	0	0	0	0	0	0	0	0	0	1	1	0	0	0	0	0	0	0	0	0	0	0	0	0	0	0	0	0
Allele 127	0	1	0	0	0	0	0	0	0	0	0	0	0	0	0	0	0	0	0	0	0	0	0	0	0	0	0	0	0	0	0	0	0	0	0	0	0	0	0	0	0	0	0	0	0	0	0	0	0
Allele 128	1	0	0	0	0	0	0	0	0	0	0	0	0	1	0	0	0	0	0	0	0	0	0	0	0	0	0	0	0	0	1	1	0	0	0	0	0	0	0	0	0	0	0	0	0	0	0	0	0
Allele 129	0	0	0	0	0	0	0	0	0	0	0	0	0	0	0	0	0	0	0	0	0	0	0	0	0	0	0	0	0	0	0	0	0	0	0	0	0	0	0	0	0	0	0	0	0	0	0	0	0
Allele 130	0	1	0	1	0	0	1	1	0	1	0	0	1	1	0	0	0	0	0	0	0	0	0	0	0	0	0	0	0	0	1	1	1	1	0	0	1	1	0	1	0	0	0	0	0	0	0	0	1
Allele 131	1	1	1	0	0	0	0	0	1	0	0	0	0	0	0	0	0	0	0	0	0	0	0	0	0	0	0	0	0	0	0	0	0	0	0	0	0	0	0	0	0	0	0	0	0	0	0	0	0
Allele 132	0	0	0	0	0	0	0	0	0	0	0	0	0	0	0	0	0	0	0	0	0	0	0	0	0	0	0	0	0	0	0	0	0	0	1	1	0	0	0	0	0	0	0	0	0	0	0	0	0
Allele 133	0	0	0	0	0	0	1	1	1	1	0	0	1	1	0	0	0	0	0	0	0	0	0	0	0	0	0	0	0	0	1	1	0	0	0	0	0	0	0	0	0	0	0	0	0	0	0	0	1
Allele 134	0	0	0	0	0	0	0	0	0	0	0	0	0	0	0	0	0	0	0	0	0	0	0	0	0	0	0	0	0	0	1	0	1	0	0	0	0	0	0	0	0	0	0	0	0	0	0	0	0
Allele 135	0	0	0	0	0	0	1	1	1	1	0	0	1	1	0	0	0	0	0	0	0	0	0	0	0	0	0	0	0	0	0	1	0	1	0	0	1	1	0	0	0	0	0	0	0	0	0	0	0
Allele 136	1	0	1	0	1	0	1	0	1	0	1	0	1	0	1	0	1	0	1	0	0	0	1	0	1	0	1	0	1	0	1	0	1	0	1	0	1	0	1	0	0	0	1	0	1	0	1	0	1
Allele 137	1	1	0	0	0	1	0	1	0	1	0	1	0	1	0	1	0	1	0	1	0	0	0	1	0	1	0	1	0	1	0	1	1	1	0	1	0	1	0	1	0	1	0	1	0	1	0	1	0
Allele 138	0	0	0	1	0	0	0	0	0	0	0	0	0	0	0	0	0	0	0	0	0	0	0	0	0	0	0	0	0	1	1	0	0	1	0	0	0	0	0	1	0	0	0	1	0	0	0	0	0
Allele 139	1	0	0	0	0	0	1	0	1	0	0	0	1	0	0	0	0	0	0	0	0	0	0	0	0	0	0	0	0	0	1	0	1	0	0	0	1	0	0	0	0	0	0	0	0	0	0	0	1
Allele 140	0	0	0	0	0	0	1	1	0	1	0	0	1	1	0	0	0	0	0	0	0	0	0	0	0	0	0	0	0	0	0	1	1	1	0	0	1	1	0	0	0	0	0	0	0	0	0	0	1
Allele 141	0	0	0	0	0	0	0	1	0	1	0	0	0	1	0	0	0	0	0	0	0	0	0	0	0	0	0	0	0	0	1	1	1	1	0	0	1	1	0	0	0	0	0	0	0	0	0	0	1
Allele 142	0	0	0	0	1	0	1	0	0	0	0	0	1	0	0	0	0	0	0	0	0	0	0	0	0	0	0	0	0	0	0	1	0	1	0	0	0	1	0	0	0	0	0	0	0	0	0	0	0
Allele 143	1	1	0	0	0	1	0	1	0	1	0	0	0	1	0	0	0	0	0	0	0	0	0	0	0	0	0	0	0	0	0	0	0	0	0	0	0	0	0	0	0	0	0	0	0	0	0	0	0
Allele 144	1	1	1	1	0	0	0	0	0	0	0	0	0	0	0	0	0	0	0	0	0	0	0	0	0	0	0	0	0	0	1	0	0	0	0	0	0	0	1	1	1	1	0	0	0	0	0	0	0
Allele 145	0	0	0	0	0	0	0	0	0	0	0	0	0	0	0	0	0	0	0	0	0	0	0	0	0	0	0	0	0	0	0	1	0	0	0	0	0	0	0	0	0	0	0	0	0	0	0	0	0
Allele146	0	0	0	0	0	0	0	0	0	0	0	0	0	0	0	0	0	0	0	0	0	0	0	0	0	0	0	0	0	0	1	1	0	0	0	0	0	0	0	0	0	0	0	0	0	0	0	0	0
Allele147	0	0	0	0	0	0	0	0	0	0	0	0	0	0	0	0	0	0	0	0	0	0	0	0	0	0	0	0	0	0	0	0	0	0	1	1	0	0	0	0	0	0	0	0	0	0	0	0	0
Allele 148	0	0	0	0	0	0	0	0	0	0	0	0	0	0	0	0	0	0	0	0	0	0	0	0	0	0	0	0	0	0	0	0	0	0	0	0	0	0	0	0	0	0	0	0	0	0	0	0	0
Allele 149	0	0	0	0	0	0	0	0	0	0	0	0	0	0	0	0	0	0	0	0	0	0	0	0	0	0	0	0	0	0	0	0	0	0	0	0	0	0	0	0	0	0	0	0	0	0	0	0	0
Allele 150	0	0	0	0	0	0	0	0	0	0	0	0	0	0	0	0	0	0	0	0	0	0	0	0	0	0	0	0	0	0	0	0	0	0	0	0	0	0	0	0	0	0	0	0	0	0	0	0	0
Allele 151	0	1	0	0	0	0	0	0	0	0	0	0	0	0	0	0	0	0	0	0	0	0	0	0	0	0	0	1	0	0	0	1	0	1	0	0	0	0	0	0	0	1	0	0	0	0	0	0	0
Allele 152	0	0	0	0	0	0	0	0	0	0	0	0	0	0	0	0	0	0	0	0	0	0	0	0	0	0	0	0	0	0	0	0	0	0	0	0	0	0	0	0	0	0	0	0	0	0	0	0	0
Allele 153	0	0	0	0	0	0	0	0	0	0	0	0	0	0	0	0	0	0	0	0	0	0	0	0	0	0	0	0	0	0	0	0	0	0	0	0	0	0	0	0	0	0	0	0	0	0	0	0	0
Allele 154	1	0	0	0	0	0	0	0	0	0	0	0	0	0	0	0	0	0	0	0	0	0	0	0	0	0	0	0	0	0	0	0	0	0	0	0	0	0	0	0	0	0	0	0	0	0	0	0	0
Allele 155	0	0	1	0	1	0	1	0	1	0	1	0	0	0	0	0	0	0	0	0	0	0	0	0	0	0	0	0	0	0	0	0	1	0	1	0	1	0	0	0	1	0	0	0	0	0	1	0	1
Allele 156	0	1	0	0	0	0	0	0	0	0	0	0	0	0	0	0	0	0	0	0	0	0	0	0	0	0	0	0	0	0	0	0	0	0	0	0	0	0	0	0	0	0	0	0	0	0	0	0	0
Allele 157	0	0	0	0	1	0	1	0	0	0	1	0	1	0	0	0	0	0	0	0	0	0	1	0	0	0	0	0	0	0	1	0	1	0	0	0	0	0	0	0	0	0	0	0	0	0	0	0	0
Allele 158	0	0	0	1	0	1	0	1	0	1	0	1	0	1	0	1	0	1	0	1	0	1	0	1	0	1	0	1	0	1	0	1	0	1	0	1	0	1	0	1	0	1	0	1	0	1	0	1	0
Allele 159	0	0	0	0	0	0	0	0	0	1	0	0	0	1	0	0	0	0	0	0	0	0	0	0	0	0	0	0	0	0	0	1	0	1	0	0	0	0	0	0	0	0	0	0	0	0	0	0	0
Allele 160	0	0	0	0	0	0	0	0	0	0	0	0	0	0	0	0	0	0	0	0	0	0	0	0	0	0	0	0	0	0	0	0	0	0	0	0	0	0	0	0	0	0	0	0	0	0	0	0	0
Allele 161	0	0	0	0	0	0	0	0	0	0	0	0	0	0	0	0	0	0	0	0	0	0	0	0	0	0	0	0	0	0	1	0	1	0	0	0	0	0	0	0	0	0	0	0	0	0	0	0	0
Allele 162	0	0	0	0	0	0	0	0	0	0	0	0	1	1	0	0	0	0	0	0	0	0	0	0	0	0	0	0	0	0	0	1	0	1	0	0	0	0	0	0	0	0	0	0	0	0	0	0	0
Allele 163	0	0	0	0	0	0	0	1	0	0	0	0	1	0	0	0	0	0	0	0	0	0	0	0	0	0	0	0	0	0	1	1	1	0	0	0	1	0	0	0	0	0	0	0	0	0	0	0	0
Allele 164	0	0	0	0	0	0	0	0	0	0	0	0	0	0	0	0	0	0	0	0	0	0	0	0	0	0	0	0	0	0	0	0	0	0	0	0	0	0	0	0	0	0	0	0	0	0	0	0	0
Allele 165	0	0	0	0	0	0	0	0	0	0	0	0	0	1	0	0	0	0	0	0	0	0	0	0	0	0	0	0	0	0	0	0	0	0	0	0	0	0	0	0	0	0	0	0	0	0	0	0	0
Allele 166	0	0	0	0	0	0	0	0	0	0	0	0	0	0	0	0	0	0	0	0	0	0	0	0	0	0	0	0	0	0	0	0	0	0	0	0	0	0	0	0	0	0	0	0	0	0	0	0	0
Allele 167	0	0	0	0	0	0	0	0	0	0	0	0	0	0	0	0	0	0	0	0	0	0	0	0	0	0	0	0	0	0	0	0	0	0	0	0	0	0	0	0	0	0	0	0	0	0	0	0	0
Allele 168	0	0	0	0	0	0	0	0	0	0	0	0	0	0	0	0	0	0	0	0	0	0	0	0	0	0	0	0	0	0	0	0	0	0	0	0	0	0	0	0	0	0	0	0	0	0	0	0	0
Allele169	0	0	0	0	0	0	0	0	0	0	0	0	0	0	0	0	0	0	0	0	0	0	0	0	0	0	0	0	0	0	0	0	0	0	0	0	0	0	0	0	0	0	0	0	0	0	0	0	0
Allele 170	0	0	0	0	0	0	0	0	0	0	0	0	0	0	0	0	0	0	0	0	0	0	0	0	0	0	0	0	0	0	0	0	0	0	0	0	0	0	0	0	0	0	0	0	0	0	0	0	0
Allele 171	0	1	0	1	0	1	0	1	0	1	0	1	0	1	0	1	0	1	0	1	0	0	0	1	0	1	0	1	0	1	0	1	0	1	0	1	0	1	0	1	0	1	0	1	0	1	0	1	0
Allele 172	0	0	0	0	0	0	0	1	0	0	0	0	0	0	0	0	0	0	0	0	0	0	0	0	0	0	0	0	0	0	0	0	0	1	0	0	0	0	0	0	0	0	0	0	0	0	0	0	0
Allele 173	0	0	0	0	0	0	0	0	0	0	0	0	0	0	0	0	0	0	0	0	0	0	0	0	0	0	0	0	0	0	0	0	0	0	0	0	0	0	0	0	0	0	0	0	0	0	0	0	0
Allele 174	1	1	1	0	1	0	1	0	1	0	1	0	1	0	1	0	0	0	1	0	0	0	1	0	1	0	1	0	1	0	1	0	1	0	1	0	1	0	1	0	1	0	1	0	1	0	1	0	1
Allele 175	0	0	0	0	0	0	0	0	0	0	0	0	0	0	0	0	0	0	0	0	0	0	0	0	0	0	0	0	0	0	1	0	0	0	0	0	0	0	0	0	0	0	0	0	0	0	1	0	0
Allele 176	0	0	0	0	0	0	0	0	0	0	0	0	0	0	0	0	0	0	0	0	0	0	0	0	0	0	0	0	0	0	0	0	0	0	0	0	0	0	0	0	0	0	0	0	0	0	0	0	0
Allele 177	1	0	0	0	0	0	0	0	0	0	0	0	0	0	0	0	0	0	0	0	0	0	0	0	0	0	0	0	0	0	0	0	0	0	0	0	0	0	0	0	0	0	0	0	0	0	0	0	0
Allele 178	0	0	0	0	0	0	0	0	0	0	0	0	0	0	0	0	0	0	0	0	0	0	0	0	0	0	0	0	0	0	0	0	0	1	0	0	0	0	0	1	0	1	0	1	0	0	0	0	0
Allele 179	0	0	0	0	0	0	0	0	0	0	0	0	0	0	0	0	0	0	0	0	0	0	0	0	0	0	0	0	0	0	0	0	0	0	0	0	0	0	0	0	0	0	0	0	0	0	0	0	0
Allele 180	0	0	0	0	0	0	0	0	0	0	0	0	0	0	0	0	0	0	0	0	0	0	0	0	0	0	0	0	0	0	0	0	0	0	0	0	0	0	0	0	0	0	0	0	0	0	0	0	0
Allele 181	0	0	0	0	0	0	0	0	0	0	0	0	0	0	0	0	0	0	0	0	0	0	0	0	0	0	0	0	0	0	0	0	0	0	0	0	0	0	0	0	0	0	0	0	0	0	0	0	0
Allele 182	0	1	0	1	0	1	0	1	0	1	0	1	0	1	0	1	0	1	0	1	0	0	0	1	0	1	0	1	0	1	0	1	0	1	0	1	0	1	0	1	0	1	0	1	0	1	0	1	0
Allele 183	0	1	0	0	0	0	0	1	0	0	0	1	0	0	0	0	0	0	0	0	0	0	0	0	0	1	0	1	0	1	0	1	0	0	0	0	0	0	0	1	0	0	0	0	0	0	0	0	0
Allele 184	0	0	0	0	0	0	0	0	0	0	0	0	0	0	0	0	0	0	0	0	0	0	0	0	0	0	0	0	0	0	0	0	0	0	0	0	0	0	0	0	0	0	0	0	0	0	0	0	0
Allele 185	1	0	1	0	1	0	1	0	1	0	1	0	1	0	1	0	0	0	0	0	1	0	1	0	1	0	0	0	1	0	1	0	1	0	1	0	1	0	0	0	1	0	1	0	0	0	1	0	1
Allele 186	1	0	0	0	0	1	0	0	0	0	0	0	0	0	0	0	0	0	0	0	0	0	0	0	0	0	0	0	0	0	0	0	0	0	0	0	0	0	0	0	0	0	0	0	0	0	0	0	0
Allele 187	0	0	0	0	0	0	0	0	0	0	0	0	0	0	0	0	0	0	0	0	0	0	0	0	0	0	0	0	0	0	0	0	0	0	0	0	0	0	0	0	0	0	0	0	0	0	0	0	0
Allele 188	0	0	0	0	0	1	0	0	0	0	0	0	0	0	0	0	0	0	0	0	0	0	0	0	0	0	0	0	0	0	0	0	0	0	0	0	0	0	0	0	0	0	0	1	0	0	0	0	0
Allele 189	0	0	0	0	1	1	0	0	0	0	0	0	0	0	0	0	0	0	0	0	0	0	0	0	0	0	0	0	0	0	0	0	0	0	0	0	0	0	0	0	0	0	0	1	0	0	0	0	0
Allele 190	0	0	0	0	0	0	0	0	0	0	0	0	0	0	0	0	0	0	0	0	0	0	0	0	0	0	0	0	0	0	0	0	0	0	0	0	0	0	0	0	0	0	0	0	0	0	0	0	0
Allele 191	0	0	0	0	0	0	0	0	0	0	0	0	0	0	0	0	0	0	0	0	0	0	0	0	0	0	0	0	0	0	0	0	0	0	0	0	0	0	0	0	0	0	0	0	0	0	0	0	0
Allele 192	0	0	0	0	1	0	0	0	0	0	0	0	0	0	0	0	0	0	0	0	0	0	0	0	0	0	0	0	0	0	0	0	0	0	0	0	0	0	0	0	0	0	1	0	0	0	0	0	0
Allele 193	0	0	0	0	1	0	0	0	0	0	0	0	0	0	0	0	0	0	0	0	0	0	0	0	0	0	0	0	0	0	0	0	0	0	0	0	0	0	0	0	0	0	1	0	0	0	0	0	0
Allele 194	0	0	0	0	1	0	0	0	0	0	0	0	0	0	0	0	0	0	0	0	0	0	0	0	0	0	0	0	0	0	0	0	0	0	0	0	0	0	0	0	0	0	0	1	0	0	0	0	0
Allele 195	0	0	0	0	0	0	0	0	0	0	0	0	0	0	0	0	0	0	0	0	0	0	0	0	0	0	0	0	0	0	0	0	0	0	0	0	0	0	0	0	0	0	0	0	0	0	0	0	0
Allele 196	0	1	0	1	0	1	0	1	0	1	0	1	0	1	0	1	0	1	0	1	0	1	0	1	0	1	0	1	0	1	0	1	0	1	0	1	0	1	0	1	0	1	0	1	0	1	0	1	0
Allele 197	0	0	0	0	0	0	0	0	0	1	0	1	0	0	0	0	0	0	0	0	0	0	0	1	0	0	0	0	0	0	0	0	0	0	0	0	0	0	0	1	0	0	0	0	0	0	0	0	0
Allele 198	0	0	0	0	0	0	0	0	0	0	0	0	0	0	0	0	0	0	0	0	0	0	0	0	0	0	0	0	0	0	0	0	0	0	0	0	0	0	0	0	0	0	1	0	0	0	0	0	0
Allele 199	0	0	0	0	0	0	0	0	0	0	0	0	0	0	0	0	0	0	0	0	0	0	0	0	0	0	0	0	0	0	0	0	0	0	0	0	0	0	0	0	0	0	0	0	0	0	0	0	0
Allele 200	0	0	0	0	0	0	0	0	0	0	0	0	0	0	0	0	0	0	0	0	0	0	0	0	0	0	0	0	0	0	0	0	0	0	0	0	0	0	0	0	0	0	0	0	0	0	0	0	0
Allele 201	1	0	1	0	1	0	1	0	1	0	1	0	1	0	1	0	0	0	0	0	0	0	0	0	1	0	1	0	1	0	1	0	1	0	1	0	1	0	1	0	1	0	1	0	1	0	0	0	1
Allele 202	0	0	0	0	0	0	0	0	0	0	0	0	0	0	0	0	0	0	0	0	0	0	0	0	0	0	0	0	0	0	0	0	0	0	0	0	0	0	0	0	0	0	0	0	0	0	0	0	0
Allele 203	0	0	0	0	0	0	0	0	0	0	0	0	0	0	0	0	0	0	0	0	0	0	0	0	0	0	0	0	0	0	0	0	0	0	0	0	0	0	0	0	0	0	0	0	0	0	0	0	0
Allele 204	0	0	0	0	0	0	0	0	0	0	0	0	0	0	0	0	0	0	0	0	0	0	0	0	0	0	0	0	0	0	0	0	0	0	0	0	0	0	0	0	0	0	0	0	0	0	0	0	0
Allele 205	0	1	0	1	0	0	0	0	0	0	0	0	0	0	0	0	0	1	0	1	0	1	0	1	0	1	0	1	0	0	0	0	0	0	0	0	0	0	0	1	0	1	0	0	0	1	0	0	0
Allele 206	0	0	0	0	0	0	0	0	0	0	0	0	0	0	0	0	0	0	0	0	0	0	0	0	0	0	0	0	0	0	0	0	0	0	0	0	0	0	0	0	0	0	0	0	0	0	0	0	0
Allele 207	0	0	0	0	0	0	0	0	0	0	0	0	0	0	0	0	0	0	0	0	0	0	0	0	0	0	0	0	0	0	0	0	0	0	0	0	0	0	0	0	0	0	0	0	0	0	0	0	0
Allele 208	1	1	1	1	0	0	0	0	0	0	0	0	0	0	1	0	1	0	1	1	1	1	1	1	1	1	1	1	0	0	0	0	0	0	0	0	0	0	1	0	1	0	0	0	1	0	0	0	0
Allele 209	0	1	0	1	0	0	0	0	0	0	0	0	0	0	0	1	0	1	0	1	0	1	0	1	0	1	0	1	0	0	0	1	0	1	0	0	0	0	0	1	0	1	0	0	0	1	0	0	0
Allele 210	0	0	0	0	0	0	0	0	0	0	0	0	0	0	0	0	0	0	0	0	1	0	0	0	0	0	0	0	0	0	0	0	0	0	0	0	0	0	0	0	0	0	0	1	0	0	0	0	0
Allele 211	1	0	1	0	0	0	0	0	0	0	0	0	0	0	0	0	0	0	0	0	0	0	0	0	0	0	0	0	0	0	0	0	0	0	0	1	0	0	0	0	0	0	0	0	0	0	0	0	0
Allele 212	1	1	1	1	0	0	0	0	0	0	0	0	0	0	0	1	1	1	1	1	1	1	1	1	1	1	1	1	0	0	0	0	1	0	0	0	0	0	1	1	1	1	0	0	1	1	0	0	0
Allele 213	0	1	0	1	0	0	0	0	0	0	0	0	0	0	0	1	0	1	0	1	0	1	0	1	0	1	0	1	0	0	0	0	0	0	0	1	0	0	0	0	0	1	0	0	0	0	0	0	0
Allele 214	0	0	0	0	0	0	0	0	0	0	0	0	0	0	1	0	0	0	1	0	0	0	0	0	0	0	0	0	0	0	0	0	1	0	1	0	0	0	0	1	0	1	0	0	1	1	0	0	0
Allele 215	1	0	1	0	0	0	0	0	0	0	0	0	0	0	0	0	1	0	0	0	1	0	1	0	1	0	1	0	0	0	0	0	0	0	0	0	0	0	1	0	1	0	0	0	0	0	0	0	0
Allele 216	1	1	1	1	0	0	0	0	0	0	1	1	0	0	1	0	1	1	1	1	1	1	1	1	1	1	1	1	0	0	0	0	0	0	1	0	0	0	0	1	0	1	0	0	0	0	0	0	0
Allele 217	0	0	0	0	0	0	0	0	0	0	0	0	0	0	0	0	0	0	0	0	0	0	0	0	0	0	0	0	0	0	0	0	0	0	0	0	0	0	1	0	1	0	0	0	1	0	0	0	0
Allele 218	0	1	0	1	0	0	0	0	0	0	0	0	0	0	0	0	0	0	0	1	0	1	0	0	0	1	0	1	0	0	0	0	0	0	0	0	0	0	0	1	0	1	0	0	0	0	0	0	0
Allele 219	0	0	0	0	0	0	0	0	0	0	1	0	0	0	0	0	1	0	1	0	1	0	1	0	0	0	1	0	0	0	0	0	0	0	0	0	0	0	1	0	0	0	0	0	0	0	0	0	0
Allele 220	1	0	1	0	0	0	0	0	0	0	0	0	0	0	0	0	0	0	0	0	0	0	0	0	1	0	0	0	0	0	0	0	0	0	0	0	0	0	0	0	1	0	0	0	0	0	0	0	0
Allele 221	0	0	0	0	0	0	0	0	0	0	0	0	0	0	0	0	0	0	0	0	0	0	0	0	0	0	0	0	0	0	0	1	0	1	0	0	0	0	1	0	0	0	0	1	0	0	0	0	0
Allele 222	1	0	1	0	0	0	0	0	0	0	0	0	0	0	0	0	0	0	0	0	1	0	0	0	1	0	0	0	0	0	0	0	0	0	0	0	0	0	0	0	1	0	0	0	0	0	0	0	0
Allele 223	0	0	0	0	0	0	0	0	0	0	0	0	0	0	0	0	0	0	0	0	0	0	0	0	0	0	0	0	0	0	0	0	0	0	0	0	0	0	0	0	0	0	0	0	0	0	0	0	0
Allele 224	0	0	1	0	0	0	0	0	0	0	1	0	0	0	0	0	0	0	0	0	0	0	0	0	0	0	0	0	0	0	0	0	0	0	0	0	0	0	0	0	0	0	0	0	0	0	0	0	0
Allele 225	0	0	0	0	0	0	0	0	0	0	0	0	0	0	0	0	0	0	0	0	0	0	0	0	0	0	0	0	0	0	0	0	0	0	0	0	0	0	0	0	0	0	0	0	0	0	0	0	0
Allele 226	0	0	0	0	0	0	0	0	0	0	0	0	0	0	0	0	0	0	0	0	0	0	0	0	0	0	0	0	0	0	0	0	0	0	0	0	0	0	0	0	0	0	0	0	0	0	0	0	0
Allele 227	0	1	0	1	0	1	0	0	0	0	0	1	0	1	0	1	0	1	0	1	0	1	0	1	0	1	0	1	0	1	0	0	0	1	0	0	0	1	0	1	0	1	0	1	0	1	0	0	0
Allele 228	0	0	0	0	0	0	0	0	0	0	0	0	0	0	0	0	0	0	0	0	0	0	0	0	0	0	0	0	0	0	0	0	0	0	0	0	0	0	0	0	0	0	0	0	0	0	0	0	0
Allele 229	0	0	0	0	0	0	0	0	0	0	0	0	0	0	0	0	0	0	0	0	0	0	0	0	0	0	0	0	0	0	0	0	0	0	0	0	0	0	0	0	0	0	0	0	0	0	0	0	0
Allele 230	1	1	1	1	0	0	0	0	1	0	1	0	0	0	1	0	1	0	1	0	1	0	1	0	1	0	1	0	0	0	0	0	1	0	0	0	0	0	1	1	1	0	1	0	1	0	0	0	1
Allele 231	0	0	0	0	0	0	0	0	0	0	0	0	0	0	0	0	0	0	0	0	0	0	0	0	0	0	0	0	0	0	0	0	0	0	0	0	0	0	0	0	0	0	0	0	0	0	0	0	0
Allele 232	0	1	0	1	0	0	0	0	0	0	0	0	0	0	0	0	0	0	0	0	0	0	0	0	0	0	0	0	0	0	0	0	0	0	0	0	0	0	0	0	0	0	0	0	0	0	0	0	0
Allele 233	0	0	0	1	0	0	0	0	0	0	0	0	0	0	0	0	0	0	0	0	0	0	0	0	0	0	0	0	0	0	0	0	0	0	0	0	0	0	0	1	0	0	0	0	0	0	0	0	0
Allele 234	1	0	1	0	0	0	0	0	0	0	0	0	0	0	0	0	0	0	0	0	0	0	0	0	1	0	0	0	0	0	0	0	0	0	0	0	0	0	1	0	0	0	0	0	0	0	0	0	0
Allele 235	0	1	0	1	0	0	0	0	0	0	0	0	0	0	0	0	0	0	0	0	0	0	0	0	0	0	0	0	0	0	0	0	0	0	0	0	0	0	0	0	0	0	0	0	0	0	0	0	0
Allele 236	0	0	0	0	0	0	0	0	0	0	0	0	0	0	0	0	0	0	0	0	0	0	0	0	0	0	0	0	0	0	0	0	0	0	0	0	0	0	0	1	0	0	0	0	0	0	0	0	0
Allele 237	1	1	0	1	0	0	0	0	0	0	0	0	0	0	0	0	0	0	0	0	0	0	0	0	0	0	0	0	0	0	0	0	0	0	0	0	0	0	1	0	0	0	0	0	0	0	0	0	0
Allele 238	0	1	1	0	0	0	0	0	0	0	0	0	0	1	0	0	0	0	0	0	0	0	0	0	0	0	0	0	0	0	0	1	0	1	0	0	0	1	0	0	0	0	0	0	0	0	0	0	0
Allele 239	1	0	1	1	0	0	0	0	0	0	0	0	0	0	0	0	0	0	0	0	0	0	0	0	0	0	0	0	0	0	0	0	0	0	0	0	0	0	0	0	0	0	0	0	0	0	0	0	0
Allele 240	0	0	0	0	0	0	0	0	0	0	0	0	0	0	0	0	0	0	0	0	0	0	0	0	0	0	0	0	0	0	0	0	0	0	0	0	0	0	1	0	0	0	0	0	0	0	0	0	0
Allele 241	1	0	1	0	0	0	0	0	0	0	0	0	0	1	0	0	0	0	0	0	0	0	0	0	0	0	0	0	0	0	0	0	0	0	0	0	0	0	0	0	0	0	0	0	0	0	0	0	0
Allele 242	0	0	0	0	0	0	0	0	0	0	0	0	0	0	0	0	0	0	0	0	0	0	0	0	0	0	0	0	0	0	1	1	1	1	0	0	0	1	0	0	0	0	0	0	0	0	0	0	0
Allele 243	0	1	1	1	0	1	0	0	0	0	0	1	0	0	0	1	0	1	0	1	0	0	0	1	0	1	0	1	0	1	0	0	0	0	0	1	0	0	0	1	0	1	0	1	0	1	0	0	0
Allele 244	0	1	0	1	0	0	0	0	0	0	0	0	0	0	0	0	0	1	0	1	0	0	0	1	0	0	0	1	0	0	0	0	0	0	0	0	0	0	0	1	0	1	0	0	0	0	0	0	0
Allele 245	0	1	0	1	0	0	0	0	0	0	0	0	1	0	0	0	0	0	0	0	0	0	0	0	0	0	0	0	0	0	0	0	0	0	0	0	0	0	0	1	0	1	0	0	0	0	0	0	0
Allele 246	0	0	0	0	0	0	0	0	0	0	0	0	0	0	0	0	0	0	0	0	0	0	0	0	0	0	0	0	0	0	1	0	1	0	0	0	1	0	0	0	0	0	0	0	0	0	0	0	0
Allele 247	1	0	1	0	0	0	0	0	0	0	1	0	0	0	1	0	0	0	0	0	0	0	1	0	1	0	0	0	0	0	0	0	0	0	0	0	0	0	0	0	1	0	1	0	1	0	0	0	1
Allele 248	1	0	1	0	0	0	0	0	0	0	0	0	0	0	1	0	0	0	0	0	0	0	0	0	0	0	0	0	0	0	0	0	0	0	0	0	0	0	1	0	1	0	0	0	1	0	0	0	0
Allele 249	0	0	1	0	0	0	0	0	0	0	0	0	0	0	0	0	0	0	0	0	0	0	0	0	0	0	0	0	0	0	0	0	0	0	0	0	0	0	1	0	1	0	0	0	0	0	0	0	0
Allele 250	0	0	0	0	0	0	0	0	0	0	0	0	0	0	0	0	0	0	0	0	0	0	0	0	0	0	0	0	0	0	0	0	0	0	0	0	0	0	0	0	0	0	0	0	0	0	0	0	0
Allele 251	0	0	0	0	0	0	0	1	0	1	0	0	0	1	0	0	0	0	0	0	0	0	0	0	0	0	0	0	0	0	0	1	0	1	0	0	0	1	0	0	0	0	0	0	0	0	0	0	0
Allele252	0	0	0	0	0	0	0	1	0	1	0	0	0	1	0	0	0	0	0	0	0	0	0	0	0	0	0	0	0	0	0	1	0	1	0	0	0	1	0	0	0	0	0	0	0	0	0	0	0
Allele 253	0	0	0	0	0	0	1	0	0	0	0	0	1	0	0	0	0	0	0	0	0	0	0	0	0	0	0	0	0	0	1	0	1	0	0	0	1	0	0	0	0	0	0	0	0	0	0	0	1
Allele 254	0	1	0	1	0	0	0	0	1	0	0	0	0	0	0	0	0	0	0	0	0	0	0	0	0	0	0	0	0	0	0	0	0	0	0	0	0	0	0	0	0	0	0	0	0	0	0	0	0
Allele 255	0	0	0	0	0	0	1	0	1	0	0	1	1	0	0	0	0	0	0	0	0	0	0	0	0	0	0	1	0	0	1	0	1	1	0	0	1	0	0	0	0	0	0	1	0	0	0	0	0
Allele 256	0	0	0	0	0	0	0	0	0	0	0	0	0	0	0	0	0	0	0	0	0	0	0	0	0	0	0	0	0	0	0	0	0	1	0	0	0	0	0	0	0	0	0	0	0	0	0	0	0
Allele 257	0	0	0	0	0	0	0	1	0	0	0	0	0	1	0	0	0	0	0	0	0	0	0	0	0	0	0	0	0	0	0	1	0	0	0	0	0	0	0	0	0	0	0	0	0	0	0	0	0
Allele 258	1	0	1	0	0	0	0	0	0	0	0	0	0	0	0	0	0	0	0	0	0	0	0	0	0	0	0	0	0	0	0	0	0	0	0	0	0	0	0	0	0	0	0	0	0	0	0	0	0
Allele 259	0	0	0	0	0	0	0	0	0	0	1	0	0	0	0	0	1	0	0	0	0	0	0	0	0	0	0	0	0	0	1	0	0	0	0	0	0	0	0	0	0	0	1	0	0	0	0	0	0
Allele 260	0	0	0	0	0	0	0	0	0	0	0	0	0	0	0	0	0	0	0	0	0	0	0	0	0	0	0	0	0	0	0	0	0	0	0	0	0	0	0	0	0	0	0	0	0	0	0	0	0
Allele 261	0	0	0	0	0	0	1	0	0	0	0	0	1	0	0	0	0	0	0	0	0	0	0	0	0	0	0	0	0	0	1	0	0	0	0	0	0	0	0	0	0	0	0	0	0	0	0	0	1
Allele 262	0	0	0	0	0	0	0	0	0	0	0	0	0	0	0	0	0	0	0	0	0	0	0	0	0	0	0	0	0	0	0	0	0	0	0	0	0	0	0	0	0	0	0	0	0	0	0	0	0
Allele 263	0	0	0	0	0	0	0	0	0	0	0	0	0	0	0	0	0	0	0	0	0	0	0	0	0	0	0	0	0	0	1	0	0	0	0	0	0	0	0	0	0	0	0	0	0	0	0	0	0
Allele 264	0	0	0	0	0	0	0	0	0	0	0	0	0	0	0	0	0	0	0	0	0	0	0	0	0	0	0	0	0	0	0	1	0	0	0	0	0	0	0	0	0	0	0	0	0	0	0	0	0
Allele 265	0	0	0	0	0	1	0	0	0	0	0	0	0	0	0	0	0	0	0	0	0	0	0	0	0	0	0	0	0	1	0	0	0	0	0	0	0	0	0	0	0	0	0	1	0	0	0	1	0
Allele 266	0	0	0	0	0	0	0	0	0	0	0	0	0	0	0	0	0	0	0	0	0	0	0	0	0	0	0	0	0	0	0	0	0	0	0	0	0	0	0	0	0	0	0	0	0	0	0	0	0
Allele 267	0	0	0	0	0	0	0	0	0	0	0	0	0	0	0	0	0	0	0	0	0	0	0	0	0	0	0	0	0	0	0	0	0	0	0	0	0	0	0	0	0	0	0	0	0	0	0	0	0
Allele 268	0	0	0	0	0	0	0	0	0	0	0	0	0	0	0	0	0	0	0	0	0	0	0	0	0	0	0	0	0	0	0	0	0	0	0	0	0	0	0	0	0	0	0	0	0	0	0	0	0
Allele 269	0	0	0	0	0	1	0	0	0	0	0	0	0	0	0	0	0	0	0	0	0	0	0	0	0	0	0	0	0	1	0	1	0	0	0	0	0	0	0	0	0	0	0	0	0	0	0	1	0
Allele 270	0	0	0	0	1	0	0	0	0	0	0	0	0	0	0	0	0	0	0	0	0	0	0	0	0	0	0	0	0	0	1	0	0	0	0	0	0	0	0	0	0	0	0	1	0	0	0	0	0
Allele 271	0	0	0	0	0	1	0	0	0	0	0	0	0	0	0	0	0	0	0	0	0	0	0	0	0	0	0	0	1	1	0	0	0	0	0	0	0	0	0	0	0	0	0	0	0	0	1	1	0
Allele 272	0	0	0	0	0	0	0	0	0	0	0	0	0	0	0	0	0	0	0	0	0	0	0	0	0	0	0	0	0	0	0	0	0	0	0	0	0	0	0	0	0	0	0	0	0	0	0	0	0
Allele 273	0	0	0	0	0	1	0	0	0	0	0	0	0	0	0	0	0	0	0	0	0	0	0	0	0	0	0	0	0	0	0	0	0	0	0	0	0	0	0	0	0	0	0	0	0	0	0	0	0
Allele 274	0	0	0	0	1	0	0	0	0	0	0	0	0	0	0	0	0	0	0	0	0	0	0	0	0	0	0	0	0	0	0	0	0	0	0	0	0	0	0	0	0	0	0	0	0	0	0	0	0
Allele 275	0	0	0	0	0	0	0	0	0	0	0	0	0	0	0	0	0	0	0	0	0	0	0	0	0	0	0	0	1	0	1	0	0	0	0	0	0	0	0	0	0	0	0	0	0	0	0	0	0
Allele 276	0	0	0	0	0	1	0	0	0	0	0	0	0	0	0	0	0	0	0	0	0	0	0	0	0	0	0	0	0	0	0	0	0	0	0	0	0	0	0	0	0	0	1	0	0	0	0	0	0
Allele 277	0	0	0	0	1	0	0	0	0	0	0	0	0	0	0	0	0	0	0	0	0	0	0	0	0	0	0	0	1	0	0	0	0	0	0	0	0	0	0	0	0	0	0	0	0	0	1	0	0
Allele 278	0	0	0	0	0	0	0	0	0	0	0	0	0	0	0	0	0	0	0	0	0	0	0	0	0	0	0	0	0	0	0	0	0	0	0	0	0	0	0	0	0	0	0	0	0	0	0	0	0
Allele 279	0	0	0	0	1	1	0	0	0	0	0	0	0	0	0	0	0	0	0	0	0	0	0	0	0	0	0	0	0	0	0	0	0	0	0	0	0	0	0	0	0	0	0	0	0	0	0	0	0
Allele 280	0	0	0	0	0	0	0	0	0	0	0	0	0	0	0	0	0	0	0	0	0	0	0	0	0	0	0	0	0	0	0	0	0	0	0	0	0	0	0	0	0	0	0	0	0	0	0	0	0
Allele 281	0	0	0	0	0	1	0	0	0	0	0	0	0	0	0	0	0	0	0	0	0	0	0	0	0	0	0	0	0	0	0	0	0	0	0	0	0	0	0	0	0	0	0	1	0	0	0	0	0
Allele 282	0	0	0	0	0	0	0	0	0	0	0	0	0	0	0	0	0	0	0	0	0	0	0	0	0	0	0	0	0	0	0	0	1	0	0	0	0	0	0	0	0	0	0	0	0	0	0	0	0
Allele 283	0	0	0	0	0	1	0	0	0	0	0	0	0	0	0	0	0	0	0	0	0	0	0	0	0	0	0	0	0	0	0	0	0	0	0	0	0	0	0	0	0	0	0	1	0	0	0	0	0
Allele 284	0	0	0	0	0	0	0	0	0	0	0	0	0	0	0	0	0	0	0	0	0	0	0	0	0	0	0	0	0	0	0	0	0	0	0	0	0	0	0	0	0	0	0	0	0	0	0	0	0
Allele 285	0	0	0	0	1	0	0	0	0	0	0	0	0	0	0	0	0	0	0	0	0	0	0	0	0	0	0	0	0	0	0	0	0	0	0	0	0	0	0	0	0	0	0	0	0	0	0	0	0
Allele 286	0	0	0	0	0	0	0	0	0	0	0	0	0	0	0	0	0	0	0	0	0	0	0	0	0	0	0	0	0	0	0	0	0	0	0	0	0	0	0	0	0	0	0	0	0	0	0	0	0
Allele 287	0	0	0	0	1	0	0	0	0	0	0	0	0	0	0	0	0	0	0	0	0	0	0	0	0	0	0	0	0	0	0	0	0	0	0	0	0	0	0	0	0	0	0	0	0	0	0	0	0
Allele 288	0	0	0	0	0	0	0	0	0	0	0	0	0	0	0	0	0	0	0	0	0	0	0	0	0	0	0	0	0	0	0	0	0	0	0	0	0	0	0	0	0	0	1	0	0	0	0	0	0
Allele 289	0	0	0	0	0	0	0	0	0	0	0	0	0	0	0	0	0	0	0	0	0	0	0	0	0	0	0	0	0	0	0	0	0	0	0	0	0	0	0	0	0	0	0	0	0	0	0	0	0
Allele 290	0	0	0	0	1	0	0	0	0	0	0	0	0	0	0	0	0	0	0	0	0	0	0	0	0	0	0	0	0	0	0	0	0	0	0	0	0	0	0	0	0	0	0	0	0	0	0	0	0
Allele 291	0	0	0	0	0	0	0	0	0	0	0	0	0	0	0	0	0	0	0	0	0	0	0	0	0	0	0	0	0	0	0	0	0	0	0	0	0	0	0	0	1	0	1	0	0	0	0	0	0
Allele 292	0	0	0	0	0	0	0	0	0	0	0	0	0	0	0	0	0	0	0	0	0	0	0	0	0	0	0	0	0	0	0	0	0	0	0	0	0	0	0	0	0	0	0	0	0	0	0	0	0
Allele 293	0	0	0	0	0	0	0	0	0	0	0	1	0	0	0	0	0	0	0	0	0	0	0	0	0	0	0	0	0	0	0	0	0	0	0	1	0	0	0	0	0	0	0	0	0	0	0	0	0
Allele 294	0	1	0	1	0	1	0	0	0	1	0	0	0	0	0	1	0	0	0	1	0	0	0	1	0	1	0	1	0	1	0	1	0	1	0	0	0	0	0	1	0	1	0	1	0	0	0	0	0
Allele 295	0	0	0	0	0	0	0	0	0	0	0	0	0	0	0	0	0	0	0	0	0	0	0	0	0	0	0	0	0	0	0	0	0	0	0	0	0	0	0	0	0	0	0	0	0	0	0	0	0
Allele 296	0	0	0	0	0	0	0	0	0	0	0	0	0	0	0	0	0	0	0	0	0	0	0	0	0	0	0	0	0	0	0	0	0	0	0	0	0	0	0	0	0	0	0	0	0	0	0	0	0
Allele 297	0	0	0	0	0	0	0	0	0	0	0	1	0	0	0	0	0	0	0	0	0	0	0	0	0	0	0	0	0	0	0	0	0	0	0	0	0	0	0	0	0	0	0	1	0	0	0	0	0
Allele 298	0	0	0	0	0	0	0	0	0	0	0	0	0	0	0	0	0	0	0	0	0	0	0	0	0	0	0	0	0	0	0	0	0	0	0	1	0	0	0	0	0	0	0	0	0	0	0	0	0
Allele 299	0	1	0	1	0	1	0	0	0	1	0	1	0	0	0	0	0	0	0	0	0	0	0	1	0	1	0	1	0	1	0	1	0	1	0	1	0	0	0	1	0	1	0	1	0	1	0	0	0
Allele 300	0	0	0	1	0	0	0	0	0	0	1	0	0	0	0	0	0	0	0	0	0	0	0	0	0	0	0	0	0	0	0	0	0	0	0	0	0	0	0	0	0	0	0	0	0	0	0	0	0
Allele 301	0	0	0	0	0	0	0	0	0	0	0	1	0	0	0	0	0	0	0	0	0	0	0	0	0	0	0	0	0	0	0	0	0	0	1	0	0	0	0	0	0	0	0	0	0	0	0	0	0
Allele 302	1	0	1	0	1	0	0	0	0	0	0	0	0	0	1	0	0	0	0	0	0	0	1	0	0	0	0	0	0	0	1	0	1	0	0	1	0	0	1	0	0	0	0	0	1	0	0	0	0
Allele 303	0	0	0	0	0	0	0	0	0	0	0	0	0	0	0	0	0	0	0	0	0	0	0	0	0	0	0	0	0	0	0	0	0	0	0	1	0	0	0	0	0	0	0	0	0	0	0	0	0
Allele 304	0	0	0	0	1	0	0	0	0	0	1	0	0	0	0	0	0	0	0	0	0	0	0	0	0	0	0	0	0	0	0	0	0	0	0	0	0	0	0	0	0	0	0	0	0	0	0	0	0
Allele 305	0	0	0	0	0	1	0	0	0	0	0	0	0	0	0	0	0	0	0	0	0	0	0	0	0	0	0	0	0	1	0	0	0	0	0	0	0	0	0	0	0	0	1	1	0	0	0	0	0
Allele 306	0	0	0	0	0	0	0	0	0	0	0	0	0	0	0	0	0	0	0	0	0	0	0	0	0	0	0	0	0	0	0	0	0	0	1	0	0	0	0	0	0	0	0	0	0	0	0	0	0
Allele 307	1	0	1	0	1	0	0	0	0	0	1	0	0	0	0	0	0	0	0	0	0	0	0	0	0	0	1	0	1	0	1	0	1	0	0	0	0	0	1	0	0	0	0	0	0	0	0	0	0
Allele 308	0	0	0	0	0	0	0	0	0	0	0	0	0	0	0	0	0	0	0	0	0	0	0	0	1	0	0	0	0	0	0	0	0	0	1	0	0	0	0	0	0	0	0	0	0	0	0	0	0
Allele 309	0	0	0	0	0	0	0	0	0	0	1	0	0	0	0	0	0	0	0	0	0	0	0	0	0	0	0	0	0	0	0	0	0	0	0	0	0	0	0	0	0	0	0	0	0	0	0	0	0
Allele 310	0	0	0	0	0	1	0	0	0	0	0	0	0	0	0	0	0	0	0	0	0	0	0	0	0	0	0	0	0	1	0	0	0	0	0	0	0	0	0	0	0	0	0	1	0	0	0	1	0
Allele311	0	0	0	0	0	0	0	0	0	0	0	0	0	0	0	0	0	0	0	0	0	0	0	0	0	0	0	0	0	0	0	0	0	0	1	0	0	0	0	0	0	0	0	0	0	0	0	0	0
Allele 312	0	0	0	0	0	0	0	0	0	0	0	0	0	0	0	0	0	0	0	0	0	0	0	0	0	0	0	0	0	0	0	0	0	0	0	0	0	0	0	0	0	0	0	0	0	0	0	0	0
Allele 313	0	0	0	0	0	0	0	0	0	0	0	0	0	0	0	0	0	0	0	0	0	0	0	0	0	0	0	0	0	0	0	0	0	0	1	0	0	0	0	0	0	0	0	0	0	0	0	0	0
Allele 314	0	0	0	0	0	1	0	0	0	0	0	0	0	0	0	0	0	0	0	0	0	0	0	0	0	0	0	0	0	0	0	0	0	0	0	0	0	0	0	0	0	0	0	1	0	0	0	0	0
Allele 315	0	0	0	0	1	0	0	0	0	0	0	0	0	1	0	0	0	0	0	0	0	0	0	0	0	0	0	0	0	0	0	1	0	1	0	0	0	0	0	0	0	0	1	0	0	0	0	0	0
Allele 316	0	0	0	0	0	0	0	1	0	1	0	0	0	0	0	0	0	0	0	0	0	0	0	0	0	0	0	1	1	0	0	0	0	1	0	0	0	0	0	0	0	0	0	0	0	0	0	0	0
Allele 317	0	0	0	0	0	0	0	0	0	0	0	0	0	0	0	0	0	0	0	0	0	0	0	0	0	0	0	0	0	0	0	0	0	0	0	0	0	0	0	0	0	0	0	0	0	0	0	0	0
Allele 318	0	0	0	0	0	0	0	0	0	0	0	0	0	0	0	0	0	0	0	0	0	0	0	0	0	0	0	0	0	0	0	1	0	1	0	0	0	0	0	0	0	0	0	0	0	0	0	0	0
Allele 319	0	0	0	0	0	0	0	0	0	0	0	0	0	0	0	0	0	0	0	0	0	0	0	0	0	0	0	0	0	0	0	0	0	0	0	0	0	0	0	0	0	0	0	0	0	0	0	0	0
Allele 320	0	0	0	0	1	0	0	0	0	0	0	0	0	0	0	0	0	0	0	0	0	0	0	0	0	0	0	0	0	0	0	0	0	0	0	0	0	0	0	0	0	0	0	0	0	0	0	0	0
Allele 321	0	0	0	0	0	1	0	0	0	0	0	0	0	0	0	0	0	0	0	0	0	0	0	0	0	0	0	0	1	0	0	0	0	0	0	0	0	0	0	0	0	0	1	1	0	0	1	0	0
Allele 322	0	0	0	0	0	0	0	0	0	0	0	0	0	0	0	0	0	0	0	0	0	0	0	0	0	0	0	0	0	0	0	0	0	0	0	0	0	0	0	0	0	0	0	0	0	0	0	0	0
Allele 323	0	0	0	0	1	0	0	0	0	0	0	0	0	0	0	0	0	0	0	0	0	0	0	0	0	0	0	0	0	0	0	0	0	0	0	0	0	0	0	0	0	0	0	0	0	0	0	0	0
Allele 324	0	0	0	0	0	0	0	0	0	0	0	1	0	0	0	0	0	0	0	0	0	0	0	0	0	0	0	0	0	0	0	0	0	0	0	1	0	0	0	0	0	0	1	0	0	0	0	0	0
Allele 325	0	0	0	0	0	0	0	0	0	0	0	0	0	0	0	0	0	0	0	0	0	0	0	0	0	0	0	0	0	0	1	0	1	0	0	0	0	0	0	0	0	0	0	0	0	0	0	0	0
Allele 326	0	0	0	0	0	0	0	0	0	0	0	0	0	0	0	0	0	0	0	0	0	0	0	0	0	0	0	0	0	0	0	0	1	0	0	0	0	0	0	0	0	0	0	0	0	0	0	0	0
Allele 327	0	0	0	0	0	1	0	0	0	0	0	0	0	0	0	0	0	0	0	0	0	0	0	0	0	0	0	0	0	0	1	0	1	0	0	0	0	0	0	0	0	0	0	0	0	0	0	0	0
Allele 328	0	0	0	0	0	0	0	0	0	0	0	0	0	0	0	0	0	0	0	0	0	0	0	0	0	0	0	0	0	0	0	0	0	0	0	0	0	0	0	0	0	0	0	0	0	0	0	0	0
Allele 329	0	0	0	0	0	0	0	0	0	0	0	0	0	0	0	0	0	0	0	0	0	0	0	0	0	0	0	0	0	0	0	0	0	0	0	0	0	0	0	0	0	0	0	0	0	0	0	0	0
Allele 330	0	0	0	0	1	0	0	0	0	0	0	1	0	0	0	0	0	0	0	0	0	0	0	0	0	0	0	0	0	0	0	0	0	0	0	1	0	0	0	0	0	0	0	0	0	0	0	0	0
Allele 331	0	0	0	0	0	0	0	0	0	0	0	0	0	0	0	0	0	0	0	0	0	0	0	0	0	0	0	0	0	0	0	0	0	0	0	0	0	0	0	0	0	0	1	0	0	0	0	0	0
Allele 332	0	0	0	0	0	0	0	0	0	0	0	0	0	0	0	0	0	0	0	0	0	0	0	0	0	0	0	0	0	0	0	0	0	0	0	0	0	0	0	0	0	0	0	0	0	0	0	0	0
Allele 333	0	0	0	0	0	0	0	0	0	0	0	0	0	0	0	0	0	0	0	0	0	0	0	0	0	0	0	0	0	0	0	0	0	0	0	0	0	0	0	0	0	0	0	0	0	0	0	0	0
Allele 334	0	0	0	0	0	0	0	0	0	0	0	0	0	0	0	0	0	0	0	0	0	0	0	0	0	0	0	0	0	0	0	0	0	0	1	0	0	0	0	0	0	0	0	0	0	0	0	0	0
Allele 335	0	0	0	0	0	0	0	0	0	0	0	0	0	0	0	0	0	0	0	0	0	0	0	0	0	0	0	0	0	0	0	0	0	0	0	0	0	0	0	0	0	0	0	0	0	0	0	0	0
Allele 336	0	0	0	0	1	0	0	0	0	0	0	1	0	0	0	0	0	0	0	0	0	0	0	0	0	0	0	0	0	0	0	0	0	0	0	0	0	0	0	0	0	0	0	0	0	0	0	0	0
Allele 337	0	0	0	0	0	0	0	0	0	0	0	0	0	0	0	0	0	0	0	0	0	0	0	0	0	0	0	0	0	0	0	0	0	0	0	0	0	0	0	0	0	0	0	0	0	0	0	0	0
Allele 338	0	0	0	0	0	0	0	0	0	0	0	1	0	0	0	0	0	0	0	0	0	0	0	0	0	0	0	0	0	0	0	0	0	0	0	1	0	0	0	0	0	0	0	0	0	0	0	0	0
Allele 339	0	0	0	0	0	0	0	0	0	0	0	1	0	0	0	0	0	0	0	0	0	0	0	0	0	0	0	0	0	0	0	0	0	0	0	1	0	0	0	0	0	0	0	0	0	0	0	0	0
Allele 340	0	1	0	1	0	0	0	0	0	0	0	0	0	0	0	0	0	0	0	0	0	0	0	0	0	1	0	0	0	0	0	0	0	0	1	0	0	0	0	1	0	1	0	0	0	0	0	0	0
Allele 341	0	0	0	0	0	0	0	0	0	0	0	1	0	0	0	0	0	0	0	0	0	0	0	0	0	0	0	0	0	0	0	0	0	0	0	1	0	0	0	0	0	0	0	0	0	0	0	0	0
Allele 342	0	0	0	0	0	1	0	0	0	0	0	0	0	0	0	0	0	0	0	0	0	0	0	0	0	0	0	0	0	0	0	0	0	0	0	0	0	0	0	0	0	0	0	0	0	0	0	0	0
Allele 343	0	0	0	0	0	0	0	0	0	0	0	0	0	0	0	0	0	1	0	0	0	0	0	0	0	0	0	1	0	0	0	0	0	0	0	0	0	0	0	0	0	0	0	0	0	0	0	0	0
Allele 344	0	1	0	1	0	0	0	0	0	0	0	1	0	0	0	0	0	1	0	1	0	1	0	1	0	1	0	1	0	0	0	0	0	0	0	1	0	0	0	0	0	0	0	0	0	0	0	0	0
Allele 345	0	0	0	0	0	0	0	0	0	0	1	0	0	0	0	0	0	0	0	0	0	0	0	0	0	0	0	0	0	0	0	0	0	0	0	0	0	0	0	0	0	0	0	0	0	0	0	0	0
Allele 346	0	1	0	1	0	0	0	0	0	0	0	0	0	0	0	1	0	1	0	1	0	1	0	1	0	1	0	1	0	0	0	0	0	0	0	0	0	0	0	1	0	1	0	0	0	1	0	0	0
Allele 347	0	0	0	0	0	0	0	0	0	0	0	0	0	0	0	0	0	0	0	0	0	0	0	0	0	0	0	0	0	0	0	0	0	0	1	0	0	0	0	0	0	0	0	0	0	0	0	0	0
Allele 348	0	0	0	0	0	0	0	0	0	0	1	0	0	0	0	0	0	0	0	0	0	0	0	0	0	0	0	0	0	0	0	0	0	0	1	0	0	0	0	0	0	0	0	0	0	0	0	0	0
Allele 349	0	0	0	0	0	0	0	0	0	0	1	0	0	0	0	0	0	0	0	0	0	0	0	0	0	0	0	0	0	0	0	0	0	0	0	0	0	0	0	0	0	0	0	0	0	0	0	0	0
Allele 350	0	0	0	0	0	0	0	0	0	0	0	0	0	0	0	0	0	0	0	0	0	0	0	0	0	0	0	0	0	0	0	0	0	0	1	0	0	0	0	0	0	0	0	0	0	0	0	0	0
Allele 351	1	0	1	0	0	0	0	0	0	0	1	1	0	0	0	0	0	0	0	0	0	0	0	0	1	0	0	0	0	0	0	0	0	0	0	1	0	0	0	0	1	0	0	0	1	0	0	0	0
Allele 352	0	0	0	0	0	0	0	0	0	0	0	0	0	0	0	0	0	0	0	0	0	0	0	0	0	0	0	0	0	0	0	0	0	0	1	0	0	0	0	0	0	0	0	0	0	0	0	0	0
Allele 353	0	0	0	0	1	0	0	0	0	0	0	0	0	0	0	0	0	0	0	0	0	0	0	0	0	0	0	0	0	0	0	0	0	0	0	0	0	0	0	0	0	0	0	0	0	0	0	0	0
Allele 354	0	0	0	0	0	0	0	0	0	0	0	0	0	0	0	0	0	0	0	0	0	0	0	0	0	0	0	0	0	0	0	0	0	0	0	0	0	0	0	0	0	0	0	0	0	0	0	0	0
Allele 355	1	0	0	0	0	0	0	0	0	0	1	0	0	0	0	0	0	0	1	0	1	0	0	0	1	0	1	0	0	0	0	0	0	0	0	0	0	0	0	0	0	0	0	0	0	0	0	0	0
Allele 356	0	0	1	0	0	0	0	0	0	0	0	0	0	0	0	0	0	0	0	0	0	0	0	0	1	0	0	0	0	0	0	0	0	0	1	0	0	0	0	0	0	0	0	0	0	0	0	0	0
Allele 357	0	0	0	0	0	0	0	0	0	0	0	0	0	0	1	0	1	0	1	0	0	0	1	0	0	0	1	0	0	0	0	0	0	0	0	0	0	0	0	0	0	0	0	0	1	0	0	0	0
Allele 358	1	0	1	0	0	0	0	0	0	0	0	0	0	0	0	0	0	0	0	0	1	0	0	0	1	0	0	0	0	0	0	0	0	0	0	0	0	0	1	0	1	0	0	0	0	0	0	0	0
Allele 359	0	0	0	0	0	0	0	0	0	0	0	0	0	0	0	0	0	0	0	0	0	0	0	0	0	0	0	0	0	0	0	0	0	0	0	0	0	0	0	0	0	0	0	0	0	0	0	0	0
Allele 360	0	0	0	0	0	0	0	0	0	0	0	0	0	0	0	0	0	0	0	0	0	0	0	0	0	0	0	0	0	0	0	0	0	0	0	1	0	0	0	0	0	0	0	0	0	0	0	0	0
Allele 361	0	0	0	0	0	0	0	0	0	0	0	0	0	0	0	0	0	0	0	0	0	0	0	0	0	0	0	0	0	0	0	0	0	0	0	0	0	0	0	0	0	0	0	0	0	0	0	0	0
Allele 362	0	0	0	0	0	0	0	0	0	0	0	0	0	0	0	0	0	0	0	0	0	0	0	0	0	0	0	0	0	0	0	0	0	0	0	0	0	0	0	0	0	0	0	0	0	0	0	0	0
Allele 363	0	0	0	0	0	0	0	0	0	0	0	0	0	0	0	0	0	0	0	0	0	0	0	0	0	0	0	0	0	0	0	0	0	0	0	0	0	0	0	0	0	0	0	0	0	0	0	0	0
Allele 364	0	0	0	0	0	0	0	0	0	0	0	0	0	0	0	0	0	0	0	0	0	0	0	0	0	0	0	0	0	0	0	0	0	0	1	0	0	0	0	0	0	0	0	0	0	0	0	0	0
Allele 365	0	0	0	0	0	0	0	0	0	0	0	0	0	0	0	0	0	0	0	0	0	0	0	0	0	0	0	0	0	0	0	1	0	0	0	0	0	0	0	0	0	0	0	0	0	0	0	0	0
Allele 366	0	0	0	0	0	0	0	0	0	0	0	0	0	0	0	0	0	0	0	0	0	0	0	0	0	0	0	0	0	0	0	0	0	0	0	0	0	0	0	0	0	0	0	0	0	0	0	0	0
Allele 367	0	0	0	0	0	0	0	0	0	0	0	0	0	0	0	0	0	0	0	0	0	0	0	0	0	0	0	0	0	0	0	0	0	0	0	0	0	0	0	0	0	0	0	0	0	0	0	0	0
Allele 368	0	0	0	0	0	0	0	0	0	0	0	0	0	1	0	0	0	0	0	0	0	0	0	0	0	0	0	0	0	0	0	1	0	1	0	0	0	1	0	0	0	0	0	0	0	0	0	0	0
Allele 369	0	0	0	0	0	0	0	0	0	0	0	0	0	0	0	0	0	0	0	0	0	0	0	0	0	0	0	0	0	0	0	0	0	0	0	0	0	0	0	0	0	0	0	0	0	0	0	0	0
Allele 370	0	0	0	1	0	0	0	0	0	0	0	0	0	0	0	0	0	0	0	0	0	0	0	0	0	0	0	0	0	0	0	0	0	0	0	0	0	0	0	1	0	1	0	0	0	0	0	0	0
Allele 371	0	1	0	1	0	0	0	0	0	1	0	1	0	1	0	1	0	0	0	0	0	0	0	1	0	0	0	0	0	1	0	0	0	1	0	0	0	0	0	0	0	0	0	1	0	0	0	0	0
Allele 372	0	0	0	0	0	1	0	0	0	0	0	0	0	0	0	0	0	0	0	0	0	0	0	0	0	0	0	0	0	0	0	0	0	0	0	0	0	0	0	0	0	0	0	0	0	0	0	0	0
Allele 373	0	0	0	1	0	0	0	0	0	0	0	0	0	0	0	0	0	0	0	0	0	0	0	0	0	0	0	0	0	0	0	0	0	0	0	0	0	0	0	0	0	0	0	0	0	0	0	0	0
Allele 374	0	0	0	0	0	0	0	0	0	0	0	0	0	0	0	0	0	0	0	0	0	0	0	0	0	0	0	0	0	0	1	0	0	0	0	0	0	0	0	0	0	0	0	1	0	0	0	0	0
Allele 375	0	0	0	0	0	0	0	0	0	0	0	0	0	0	0	0	0	0	0	0	0	0	0	0	0	0	0	0	0	0	0	0	0	0	0	0	0	0	0	0	0	0	0	0	0	0	0	0	0
Allele 376	0	0	0	0	0	0	0	0	0	0	0	0	0	0	0	0	0	0	0	0	0	0	0	0	0	0	0	0	0	0	0	0	0	0	0	0	0	0	0	0	0	0	0	0	0	0	0	0	0
Allele 377	0	0	0	0	0	0	0	0	0	0	0	0	0	0	0	0	0	0	0	0	0	0	0	0	0	0	0	0	0	0	0	0	0	0	0	0	0	0	0	1	0	1	0	0	0	0	0	0	0
Allele 378	0	0	0	0	0	0	0	0	0	0	0	0	1	0	0	0	0	0	0	0	0	0	0	0	0	0	0	0	0	0	1	0	1	0	0	0	1	0	0	0	0	0	0	0	0	0	0	0	0
Allele 379	0	0	0	0	0	0	0	0	0	0	0	0	0	0	0	0	0	0	0	0	0	0	0	0	0	0	0	0	0	0	0	0	0	0	0	0	0	0	0	0	0	0	0	0	0	0	0	0	0
Allele 380	0	1	0	1	0	0	0	0	0	0	0	0	0	0	0	0	0	0	0	0	0	0	0	0	0	0	0	0	0	0	0	0	0	0	0	0	0	0	1	1	1	0	0	0	0	0	0	0	0
Allele 381	0	0	0	0	0	0	0	0	0	0	0	0	0	0	0	0	0	0	0	0	0	0	0	0	0	0	0	0	0	0	0	0	0	0	0	0	0	0	0	0	0	0	0	0	0	0	0	0	0
Allele 382	0	0	0	0	0	0	0	0	0	0	0	0	0	0	0	0	0	0	0	0	0	0	0	0	0	0	0	0	0	0	0	0	0	0	0	0	0	0	0	0	0	0	0	0	0	0	0	0	1
Allele 383	0	0	0	0	0	0	1	0	0	0	1	0	0	0	0	0	0	0	0	0	0	0	1	0	1	0	0	0	0	0	0	0	1	0	0	0	0	0	0	0	0	0	1	0	0	0	0	0	0
Allele 384	0	0	0	0	0	0	0	0	0	0	0	0	0	0	0	0	0	0	0	0	0	0	0	0	0	0	0	0	0	0	0	0	0	0	0	0	0	0	0	0	0	0	0	0	0	0	0	0	0
Allele 385	0	0	0	0	0	0	0	0	0	0	0	0	0	0	0	0	0	0	0	0	0	0	0	0	0	0	0	0	0	0	0	0	0	0	0	0	0	0	0	0	0	0	0	0	0	0	0	0	0
Allele 386	0	0	0	0	0	0	0	0	0	0	0	0	0	0	0	0	0	0	0	0	0	0	0	0	0	0	0	0	0	0	0	0	0	0	0	0	0	0	0	0	0	0	0	0	0	0	0	0	0
Allele 387	0	1	0	1	0	1	0	1	0	1	0	1	0	1	0	1	0	1	0	0	0	1	0	1	0	1	0	1	0	1	0	1	0	1	0	1	0	1	0	0	0	1	1	1	0	1	0	1	0
Allele 388	0	0	0	0	0	0	0	1	0	0	0	0	0	0	0	0	0	0	0	1	0	0	0	0	0	0	0	0	0	0	0	0	0	0	0	0	0	0	0	1	0	0	0	0	0	0	0	0	0
Allele 389	0	0	0	0	0	0	0	0	0	0	0	0	0	0	0	0	0	0	0	0	0	0	0	0	0	0	0	0	0	0	0	0	0	0	0	0	0	0	1	0	0	0	0	0	0	0	0	0	0
Allele 390	0	0	0	0	0	0	0	0	0	0	0	0	0	0	0	0	0	0	0	0	0	0	0	0	0	0	0	0	0	0	0	0	0	0	0	0	0	0	0	0	1	0	0	0	0	0	0	0	0
Allele 391	0	0	0	0	0	0	0	1	0	0	0	0	0	1	0	0	0	0	0	0	0	0	0	0	0	0	0	0	0	0	0	1	0	0	0	0	0	0	0	0	0	0	0	0	0	0	0	0	0
Allele 392	0	0	0	0	0	0	0	0	0	0	0	0	0	0	0	0	0	0	0	0	0	0	0	0	0	0	0	0	0	0	0	0	0	0	0	0	0	0	0	0	0	0	0	0	0	0	0	0	0
Allele 393	0	0	0	0	0	0	0	0	0	0	0	0	0	0	0	0	0	0	0	0	0	0	0	0	0	0	0	0	0	0	0	0	0	0	0	0	0	0	0	0	0	0	0	0	0	0	0	0	0
Allele394	1	0	1	0	0	0	0	0	0	0	0	0	0	0	0	0	0	0	0	0	0	0	0	0	0	0	0	0	0	0	0	0	0	0	0	0	0	0	0	0	0	0	0	0	0	0	0	0	0
Allele 395	0	0	0	0	0	0	0	0	0	0	0	0	0	0	0	0	0	0	0	0	0	0	0	0	0	0	0	0	0	0	0	0	0	0	0	0	0	0	0	0	0	0	0	0	0	0	0	0	0
Allele 396	0	0	0	0	0	0	0	0	0	0	0	0	0	0	0	0	0	0	0	0	0	0	0	0	0	0	0	0	0	0	0	1	0	0	0	0	0	0	0	0	0	0	0	0	0	0	0	0	0
Allele 397	0	0	0	0	0	0	0	0	0	0	0	0	0	0	0	0	0	0	0	0	0	0	0	0	0	0	0	0	0	0	0	0	0	1	0	0	0	0	0	0	0	0	0	0	0	0	0	0	0
Allele 398	0	0	0	0	0	0	0	0	0	0	0	0	0	0	0	0	0	0	0	0	0	0	0	0	0	0	0	0	0	0	0	0	0	0	0	0	0	0	0	0	0	0	0	0	0	0	0	0	0
Allele 399	0	0	0	0	0	0	0	1	0	0	0	0	0	1	0	0	0	0	0	0	0	0	0	0	0	0	0	0	0	0	0	1	0	1	0	0	0	0	0	0	0	0	0	0	0	0	0	0	0
Allele 400	0	0	0	0	0	0	0	0	0	0	0	0	0	0	0	0	0	0	0	0	0	0	0	0	0	0	0	0	0	0	0	1	0	0	0	0	0	0	0	0	0	0	0	0	0	0	0	0	0
Allele 401	1	0	0	0	0	0	0	0	1	0	0	0	1	0	1	0	0	0	1	0	0	0	1	0	1	0	1	0	1	0	1	0	1	0	0	0	1	0	1	0	0	0	1	0	1	0	0	0	1
Allele 402	0	0	1	0	0	0	1	0	0	0	1	0	0	0	0	0	1	0	0	0	1	0	0	0	0	0	0	0	0	0	0	0	0	0	1	0	0	0	0	0	1	0	0	0	1	0	1	0	0
Allele 403	0	0	0	0	0	0	0	0	0	0	0	0	0	0	0	0	0	0	0	0	0	0	0	0	0	0	0	0	0	0	0	0	0	0	0	0	0	0	0	0	0	0	0	0	0	0	0	0	0
Allele 404	0	1	0	1	0	1	0	0	0	0	0	1	0	0	0	1	0	0	0	0	0	0	0	1	0	1	0	1	0	1	0	0	0	0	0	0	0	0	0	1	0	1	0	1	0	1	0	0	0
Allele 405	0	0	0	0	0	0	0	0	0	0	0	0	0	0	0	0	0	0	0	0	0	0	0	0	0	0	0	0	0	0	1	0	0	0	0	0	0	0	0	0	0	0	0	0	0	0	0	0	0
Allele 406	0	0	0	0	0	0	0	0	0	0	0	0	1	0	0	0	0	0	0	0	0	0	0	0	0	0	0	0	0	0	0	0	0	0	0	0	0	0	0	0	0	0	0	0	0	0	0	0	0
Allele 407	0	0	0	0	0	0	0	0	0	0	0	0	0	0	0	0	0	0	0	0	0	0	0	0	0	0	0	0	0	0	0	0	0	0	0	0	0	0	0	0	0	0	0	0	0	0	0	0	0
Allele 408	0	0	0	0	0	0	0	0	0	0	0	0	0	1	0	0	0	0	0	0	0	0	0	0	0	0	0	0	0	0	1	1	0	1	0	0	0	1	0	0	0	0	0	0	0	0	0	0	0
Allele 409	0	0	0	0	0	0	0	0	0	0	0	0	0	0	0	0	0	0	0	0	0	0	0	0	0	0	0	0	0	0	0	0	0	0	0	0	0	0	0	0	0	0	0	0	0	0	0	0	0
Allele 410	0	0	0	0	0	0	0	0	0	0	0	0	0	0	0	0	0	0	0	0	0	0	0	0	0	0	0	0	0	0	0	0	1	0	0	0	0	0	0	0	0	0	0	0	0	0	0	0	1
Allele 411	0	0	0	1	0	1	0	0	0	0	0	0	0	0	0	0	0	0	0	0	0	0	0	0	0	0	0	0	0	0	0	0	0	1	0	0	0	0	0	1	0	1	0	0	0	0	0	0	0
Allele 412	0	0	0	0	0	0	0	0	0	0	0	0	1	0	0	0	0	0	0	0	0	0	0	0	0	0	0	0	0	0	1	0	1	0	0	0	0	0	0	0	0	0	0	0	0	0	0	0	0
Allele 413	0	0	0	0	0	0	0	0	0	0	0	0	0	0	0	0	0	0	0	0	0	0	0	0	0	0	0	0	0	0	1	0	0	0	0	0	0	0	0	0	0	0	0	0	0	0	0	0	0
Allele 414	0	0	0	0	0	1	0	0	0	0	0	0	0	0	0	0	0	0	0	0	0	0	0	0	0	0	0	0	0	0	1	0	0	0	0	0	0	0	0	0	0	0	0	1	0	0	0	0	0
Allele 415	0	0	0	0	0	0	0	0	0	0	0	0	0	0	0	0	0	0	0	0	0	0	0	0	0	0	0	0	0	0	0	0	0	0	0	0	0	0	0	0	0	0	0	0	0	0	0	0	0
Allele 416	0	0	0	0	0	0	0	0	0	0	0	0	0	0	0	0	0	0	0	0	0	0	0	0	0	0	0	0	0	0	0	0	0	0	0	0	0	0	0	0	0	0	0	0	0	0	0	0	0
Allele 417	1	0	0	0	0	0	0	0	0	0	1	0	0	0	0	0	0	0	0	0	0	0	0	0	0	0	0	0	0	0	0	0	0	0	0	0	0	0	0	0	0	1	0	0	0	0	0	0	0
Allele 418	0	0	0	1	0	0	0	0	1	0	0	0	0	0	1	0	0	0	0	0	0	0	0	0	1	0	1	0	0	0	0	0	0	1	0	0	0	0	0	0	0	0	1	0	0	0	0	0	0
Allele 419	0	0	0	0	0	0	0	0	0	0	0	0	0	0	0	0	0	0	0	0	0	0	0	0	0	0	0	0	0	0	0	0	0	0	0	0	0	0	0	0	0	0	0	0	0	0	0	0	0
Allele 420	0	0	0	0	0	0	0	0	0	0	0	0	0	0	0	0	0	0	0	0	0	0	0	0	0	0	0	0	0	0	0	0	0	0	0	0	0	0	0	0	0	0	0	0	0	0	0	0	0
Allele 421	0	0	0	1	0	0	0	0	0	0	0	1	0	0	0	0	0	0	0	0	0	0	0	0	0	1	0	0	0	0	1	1	1	1	0	0	0	0	0	1	0	1	0	0	0	0	0	0	0
Allele 422	0	0	0	0	0	0	0	0	0	0	0	0	0	0	0	0	0	0	0	0	0	0	0	0	0	0	0	0	0	0	0	0	0	0	0	0	0	0	0	0	0	0	0	0	0	0	0	0	0
Allele 423	0	0	0	0	0	0	0	0	0	0	0	0	0	0	0	0	0	0	0	0	0	0	0	0	0	0	0	0	0	0	0	0	0	0	0	0	0	0	0	0	0	0	0	0	0	0	0	0	0
Allele 424	0	0	0	0	0	0	0	0	0	0	0	0	0	0	0	0	0	0	0	0	0	0	0	0	0	0	0	0	0	0	0	0	0	0	0	0	0	0	0	0	0	0	0	0	0	0	0	0	0
Allele 425	0	0	0	0	0	0	0	0	0	0	0	1	0	0	0	0	0	0	0	0	0	0	0	0	0	0	0	0	0	0	0	0	0	0	0	0	0	0	0	0	0	0	0	0	0	0	0	0	0
Allele 426	0	0	0	0	1	0	0	0	0	0	0	0	0	0	0	0	0	0	0	0	0	0	0	0	0	0	0	0	0	0	0	0	0	0	0	0	0	0	0	0	0	0	0	0	0	0	0	0	0
Allele 427	0	0	0	0	0	0	0	0	0	0	0	0	0	0	1	0	0	0	0	0	0	0	0	0	0	0	0	0	0	0	0	0	0	0	0	0	0	0	0	0	0	0	0	0	0	0	0	0	0
Allele 428	0	0	0	0	0	0	0	0	0	0	0	0	0	0	0	0	0	0	0	0	0	0	0	0	0	0	0	0	0	0	0	0	0	0	0	0	0	0	0	0	0	0	0	0	0	0	0	0	0
Allele 429	0	0	0	0	0	0	0	0	0	0	0	0	0	0	0	0	0	0	0	0	0	0	0	0	0	0	0	0	0	0	0	0	0	0	0	0	0	0	0	0	0	0	0	0	0	0	0	0	0
Allele 430	0	0	0	0	1	0	0	0	0	0	0	0	0	0	0	0	0	0	0	0	0	0	0	0	0	0	0	0	0	0	0	0	0	0	0	0	0	0	0	0	0	0	0	0	0	0	0	0	0
Allele 431	0	0	0	0	0	0	0	0	0	0	0	0	0	0	0	0	0	0	0	0	0	0	0	0	0	0	0	0	0	0	0	0	0	0	0	0	0	0	0	0	0	0	0	0	0	0	0	0	0
Allele 432	0	0	0	0	0	0	0	0	0	0	0	0	0	0	0	0	0	0	0	0	0	0	0	0	0	0	0	0	0	0	0	0	0	0	0	0	0	0	0	0	0	0	0	0	0	0	0	0	0
Allele 433	0	0	0	0	0	0	0	0	0	0	0	0	0	0	0	0	0	0	0	0	0	0	0	0	0	0	0	0	0	0	0	0	0	0	0	0	0	0	0	0	0	0	0	0	0	0	0	0	0
Allele 434	0	0	0	0	1	0	0	0	0	0	0	0	0	0	0	0	0	0	0	0	0	0	0	0	0	0	0	0	0	0	0	0	1	0	0	0	0	0	0	0	0	0	0	0	0	0	0	0	0
Allele 435	0	0	0	0	0	0	0	0	0	0	0	0	0	0	0	0	0	0	0	0	0	0	0	0	0	0	0	0	0	0	0	0	0	0	0	0	0	0	0	0	0	0	1	0	0	0	0	0	0
Allele 436	0	0	0	0	0	0	0	0	0	0	0	0	0	0	0	0	0	0	0	0	0	0	0	0	0	0	0	0	0	0	0	0	0	0	0	0	0	0	0	0	0	0	0	0	0	0	0	0	0
Allele 437	0	0	0	0	0	0	0	0	0	0	0	0	0	0	0	0	0	0	0	0	0	0	0	0	0	0	0	0	0	0	0	0	0	0	0	0	0	0	0	0	0	0	0	0	0	0	0	0	0
Allele 438	0	0	0	0	0	0	0	0	0	0	0	0	0	0	0	0	0	0	0	0	0	0	0	0	0	0	0	0	0	0	0	0	0	0	0	0	0	0	0	0	0	0	0	0	0	0	0	0	0
Allele 439	0	0	0	0	0	0	0	0	0	0	0	0	0	0	0	0	0	0	0	0	0	0	0	0	0	0	0	0	0	0	0	0	0	0	0	0	0	0	0	0	0	0	0	0	0	0	0	0	0
Allele 440	0	0	0	0	0	0	0	0	0	0	0	0	0	0	0	0	0	0	0	0	0	0	0	0	0	0	0	0	0	0	0	0	0	0	0	0	0	0	0	0	0	0	0	0	0	0	0	0	0
Allele 441	0	0	0	0	0	0	0	0	0	0	0	0	0	0	0	0	0	0	0	0	0	0	0	0	0	0	0	0	0	0	0	0	0	0	0	0	0	0	0	0	0	0	0	0	0	0	0	0	0
Allele 442	0	0	0	0	0	0	0	0	0	0	1	0	0	0	0	0	0	0	0	0	0	0	0	0	0	0	0	0	0	0	0	0	0	0	0	0	0	0	0	0	0	0	0	0	0	0	0	0	0
Allele 443	0	0	0	0	0	0	0	0	0	0	0	0	0	0	0	0	0	0	0	0	0	0	0	0	0	0	0	0	0	0	0	0	0	0	0	0	0	0	0	0	0	0	0	0	0	0	0	0	0
Allele 444	0	0	0	1	0	0	0	0	0	0	0	0	0	0	0	0	0	0	0	0	0	1	0	0	0	1	0	0	0	0	0	0	0	1	0	0	0	0	0	0	0	0	0	1	0	0	0	0	0
Allele 445	0	1	0	0	0	1	0	1	0	1	0	1	0	1	0	1	0	0	0	1	0	0	0	1	0	0	0	1	0	1	0	1	0	0	0	1	0	1	0	1	0	0	0	0	0	0	0	1	0
Allele 446	0	0	0	0	0	0	0	0	0	0	0	0	0	0	0	0	0	0	0	0	0	0	0	0	0	1	0	0	0	0	0	0	0	0	0	0	0	0	0	0	0	1	0	0	0	1	0	0	0
Allele 447	0	0	0	0	0	0	0	0	0	0	0	0	0	0	0	0	0	0	0	0	0	0	0	0	0	0	0	0	0	0	0	0	0	0	0	0	0	0	0	0	0	0	0	0	0	0	0	0	0
Allele 448	0	0	0	1	0	0	0	0	0	0	0	0	0	0	0	0	0	0	0	0	0	0	0	0	0	0	0	0	0	0	0	0	0	0	0	0	0	0	0	0	0	0	0	0	0	0	0	0	0
Allele 449	0	1	0	1	0	1	0	0	0	1	0	1	0	1	0	1	0	0	0	0	0	0	0	1	0	0	0	1	0	1	0	0	0	1	0	0	0	1	0	1	0	1	0	1	0	1	0	1	0
Allele 450	0	0	0	0	0	0	0	1	0	0	0	0	0	0	0	0	0	0	0	0	0	0	0	0	0	1	0	0	0	0	0	1	0	0	0	0	0	0	0	0	0	0	0	0	0	0	0	0	0
Allele 451	0	0	0	0	0	0	0	0	0	0	0	0	0	0	0	0	0	0	0	0	0	0	0	0	0	0	0	0	0	0	0	0	0	0	0	0	0	0	0	0	0	0	0	0	0	0	0	0	0
Allele 452	0	0	0	0	0	0	0	0	0	0	0	0	0	0	0	0	0	0	0	0	0	0	0	0	0	0	0	0	0	0	0	0	0	0	0	0	0	0	0	0	0	0	0	0	0	0	0	0	0
Allele 453	0	0	0	0	0	0	0	0	0	0	0	0	0	0	0	0	0	0	0	0	0	0	0	0	0	0	0	0	0	0	0	0	0	0	0	0	0	0	0	0	0	0	0	0	0	0	0	0	0
Allele 454	0	0	0	0	1	0	0	0	0	0	0	0	0	0	0	0	0	0	0	0	0	0	0	0	0	0	0	0	0	0	0	0	0	0	0	0	0	0	0	0	0	0	0	0	0	0	0	0	0
Allele 455	0	0	0	0	0	0	0	0	0	0	0	0	0	0	0	0	0	0	0	0	0	0	0	0	0	0	0	0	0	0	0	0	0	0	0	0	0	0	0	0	0	0	0	0	0	0	0	0	0
Allele 456	0	0	0	0	0	0	0	0	0	0	0	0	0	0	0	0	0	0	0	0	0	0	0	0	0	0	0	0	0	0	0	0	0	0	0	0	0	0	0	0	0	0	0	0	0	0	0	0	0
Allele 457	0	0	0	0	0	0	0	0	0	0	0	0	0	0	0	0	0	0	0	0	0	0	0	0	0	0	0	0	0	0	0	0	0	0	0	0	0	0	0	0	0	0	0	0	0	0	0	0	0
Allele 458	0	0	0	0	0	0	0	0	0	0	0	0	0	0	0	0	0	0	0	0	0	0	0	0	0	0	0	0	0	0	0	1	0	0	0	0	0	0	0	0	0	0	0	0	0	0	0	0	0
Allele 459	0	0	0	0	0	0	0	0	0	0	0	0	0	0	0	0	0	0	0	0	0	0	0	0	0	0	0	0	0	0	0	0	0	0	0	0	0	0	0	0	0	0	0	0	0	0	0	0	0
Allele 460	0	0	0	0	0	0	0	0	0	0	0	0	0	0	0	0	0	0	0	0	0	0	0	0	0	0	0	0	0	0	0	0	0	0	0	0	0	0	0	0	0	0	0	0	0	0	0	0	0
Allele 461	0	0	0	0	0	0	0	0	0	0	0	0	0	0	0	0	0	0	0	0	0	0	0	0	0	0	0	0	0	0	0	0	0	0	0	0	0	0	0	0	0	0	0	0	0	0	0	0	0
Allele 462	0	0	0	0	0	0	0	0	0	0	0	0	0	0	0	0	0	0	0	0	0	0	0	0	0	0	0	0	0	0	0	0	0	0	0	0	0	0	0	0	0	0	0	0	0	0	0	0	0
Allele 463	1	0	1	0	1	0	1	0	0	0	1	0	0	0	1	0	0	0	1	0	0	0	1	0	1	0	0	0	1	0	1	0	1	0	0	0	1	0	1	0	1	0	1	0	1	0	1	0	0
Allele 464	0	0	0	0	0	0	0	0	1	0	0	0	0	0	0	0	0	0	0	0	0	0	0	0	1	0	0	0	0	0	0	0	0	0	0	0	0	0	0	0	0	0	0	0	0	0	0	0	1
Allele 465	0	0	0	0	0	0	0	0	0	0	0	0	0	0	0	0	0	0	0	0	0	0	0	0	0	0	0	0	0	0	0	0	0	0	0	0	0	0	0	0	0	0	0	0	0	0	0	0	0
Allele 466	0	0	0	0	0	0	0	0	0	0	0	0	0	0	0	0	0	0	0	0	0	0	0	0	0	0	0	0	0	0	0	0	0	0	0	0	0	0	0	0	0	0	0	0	0	0	0	0	0
Allele 467	0	0	1	0	0	0	0	0	0	0	0	0	0	0	0	0	0	0	0	0	0	0	0	0	0	0	0	0	0	0	0	0	0	0	0	0	0	0	0	0	0	0	0	0	0	0	0	0	0
Allele 468	0	0	1	0	1	0	0	0	1	0	0	0	0	0	1	0	0	0	0	0	0	0	0	0	0	0	0	0	1	0	1	0	1	0	0	0	0	0	1	0	0	0	0	0	1	0	1	0	0
Allele 469	0	0	0	0	0	0	0	0	0	0	1	0	0	0	0	0	0	0	0	0	0	0	1	0	0	0	1	0	0	0	0	0	0	0	0	0	0	0	0	0	0	0	1	0	0	0	0	0	1
Allele 470	0	0	0	0	0	0	0	0	0	0	0	0	0	0	0	0	0	0	0	0	0	0	0	0	0	0	0	0	0	0	0	0	0	0	0	0	0	0	0	0	0	0	0	0	0	0	0	0	0
Allele 471	0	0	0	0	0	1	0	0	0	0	0	0	0	0	0	0	0	0	0	0	0	0	0	0	0	0	0	0	0	0	0	0	0	0	0	0	0	0	0	0	0	0	0	1	0	0	0	0	0
Allele 472	0	0	0	0	0	0	0	0	0	0	0	0	0	0	0	0	0	0	0	0	0	0	0	0	0	0	0	0	0	0	0	0	0	0	0	0	0	0	0	0	0	0	0	0	0	0	0	0	0
Allele 473	0	0	0	0	0	0	0	0	0	0	0	0	0	0	0	0	0	0	0	0	0	0	0	0	0	0	0	0	0	0	0	0	0	0	0	0	0	0	0	0	0	0	0	0	0	0	0	1	0
Allele 474	0	0	0	0	0	0	0	0	0	0	0	0	0	0	0	0	0	0	0	0	0	0	0	0	0	0	0	0	0	0	0	0	0	0	0	0	0	0	0	0	0	0	0	0	0	0	0	0	0
Allele 475	0	0	0	0	0	0	0	0	0	0	0	0	0	0	0	0	0	0	0	0	0	0	0	0	0	0	0	0	0	0	0	0	0	0	0	0	0	0	0	0	0	0	0	0	0	0	0	0	0
Allele 476	0	0	0	0	0	1	0	0	0	0	0	0	0	0	0	0	0	0	0	0	0	0	0	0	0	0	0	0	0	0	0	0	0	0	0	0	0	0	0	0	0	0	0	0	0	0	0	0	0
Allele477	0	0	0	0	0	0	0	0	0	0	0	0	0	0	0	0	0	0	0	0	0	0	0	0	0	0	0	0	0	1	0	0	0	0	0	0	0	0	0	0	0	0	0	0	0	0	0	0	0
Allele 478	0	0	0	0	0	0	0	0	0	0	0	0	0	0	0	0	0	0	0	0	0	0	0	0	0	0	0	0	0	0	0	0	0	0	0	0	0	0	0	0	0	0	0	0	0	0	0	1	0
Allele 479	0	0	0	0	0	0	0	0	0	0	0	0	0	0	0	0	0	0	0	0	0	0	0	0	0	0	0	0	0	0	0	0	0	0	0	0	0	0	0	0	0	0	0	0	0	0	0	0	0
Allele 480	0	0	0	0	0	0	0	0	0	0	0	0	0	0	0	0	0	0	0	0	0	0	0	0	0	0	0	0	0	0	0	0	0	0	0	0	0	0	0	0	0	0	0	0	0	0	0	0	0
Allele 481	0	0	0	0	0	0	0	0	0	0	0	0	0	0	0	0	0	0	0	0	0	0	0	0	0	0	0	0	0	0	0	0	0	0	0	0	0	0	0	0	0	0	0	0	0	0	0	0	0
Allele 482	0	0	0	0	0	0	0	0	0	0	0	0	0	0	0	0	0	0	0	0	0	0	0	0	0	0	0	0	0	0	0	0	0	0	0	0	0	0	0	0	0	0	0	0	0	0	0	0	0
Allele 483	0	0	0	0	0	0	0	0	0	0	0	0	0	0	0	0	0	0	0	0	0	0	0	0	0	0	0	0	0	0	0	0	0	0	0	0	0	0	0	0	0	0	0	0	0	0	0	0	0
Allele 484	0	0	0	0	0	1	0	0	0	0	0	0	0	0	0	0	0	0	0	0	0	0	0	0	0	0	0	0	0	0	0	0	0	0	0	0	0	0	0	0	0	0	0	0	0	0	0	0	0
Allele 485	0	0	0	0	0	1	0	0	0	0	0	0	0	0	0	0	0	0	0	0	0	0	0	0	0	0	0	0	0	0	0	0	0	0	0	0	0	0	0	0	0	0	0	0	0	0	0	0	0
Allele 486	0	0	0	0	0	0	0	0	0	0	0	0	0	0	0	0	0	0	0	0	0	0	0	0	0	0	0	0	0	0	0	0	0	0	0	0	0	0	0	0	0	0	0	0	0	0	0	0	0
Allele 487	0	0	0	0	0	0	0	0	0	0	0	0	0	0	0	0	0	0	0	0	0	0	0	0	0	0	0	0	0	0	0	0	0	0	0	0	0	0	0	0	0	0	0	0	0	0	0	0	0
Allele 488	0	0	0	0	0	0	0	0	0	0	0	0	0	0	0	0	0	0	0	0	0	0	0	0	0	0	0	0	0	0	0	0	0	0	0	0	0	0	0	0	0	0	0	0	0	0	0	0	0
Allele 489	0	0	0	0	0	0	0	0	0	0	0	0	0	0	0	0	0	0	0	0	0	0	0	0	0	0	0	0	0	0	0	0	0	0	0	0	0	0	0	0	0	0	0	0	0	0	0	0	0
Allele 490	0	0	0	0	1	0	0	0	0	0	0	0	0	0	0	0	0	0	0	0	0	0	0	0	0	0	0	0	0	0	0	0	0	0	0	0	0	0	0	0	0	0	0	0	0	0	0	0	0
Allele 491	0	0	0	0	0	0	0	0	0	0	0	0	0	0	0	0	0	0	0	0	0	0	0	0	0	0	0	0	0	0	0	0	0	0	0	0	0	0	0	0	0	0	1	0	0	0	0	0	0
Allele 492	0	0	0	0	0	0	0	0	0	0	0	0	0	0	0	0	0	0	0	0	0	0	0	0	0	0	0	0	0	0	0	0	0	0	0	0	0	0	0	0	0	0	0	0	0	0	1	0	0
Allele 493	0	0	0	0	0	0	0	0	0	0	0	0	0	0	0	0	0	0	0	0	0	0	0	0	0	0	0	0	0	0	0	0	0	0	0	0	0	0	0	0	0	0	0	0	0	0	0	0	0
Allele 494	0	0	0	0	1	0	0	0	0	0	0	0	0	0	0	0	0	0	0	0	0	0	0	0	0	0	0	0	0	0	0	0	0	0	0	0	0	0	0	0	0	0	0	0	0	0	0	0	0
Allele 495	0	0	0	0	0	0	0	0	0	0	0	0	0	0	0	0	0	0	0	0	0	0	0	0	0	0	0	0	0	0	0	0	0	0	0	1	0	0	0	0	0	0	1	0	0	0	0	0	0
Allele 496	0	0	0	0	0	0	0	0	0	0	0	1	0	0	0	0	0	0	0	0	0	0	0	0	0	0	0	0	1	0	0	0	0	0	0	0	0	0	0	0	0	0	0	0	0	0	0	0	0
Allele 497	0	0	0	0	0	0	0	0	0	0	0	0	0	0	0	0	0	0	0	0	0	0	0	0	0	0	0	0	0	0	0	0	0	0	0	0	0	0	0	0	0	0	0	0	0	0	1	0	0
Allele 498	0	0	0	0	0	0	0	0	0	0	0	0	0	0	0	0	0	0	0	0	0	0	0	0	0	0	0	0	0	0	0	0	0	0	0	0	0	0	0	0	0	0	0	0	0	0	0	0	0
Allele 499	0	0	0	0	0	0	0	0	0	0	0	0	0	0	0	0	0	0	0	0	0	0	0	0	0	0	0	0	0	0	0	0	0	0	0	0	0	0	0	0	0	0	0	0	0	0	0	0	0
Allele 500	0	0	0	0	0	0	0	0	0	0	0	0	0	0	0	0	0	0	0	0	0	0	0	0	0	0	0	0	0	0	0	0	0	0	0	0	0	0	0	0	0	0	0	1	0	0	0	0	0
Allele 501	0	0	0	0	0	1	0	0	0	0	0	0	0	0	0	0	0	0	0	0	0	0	0	0	0	0	0	0	0	0	0	0	0	0	0	0	0	0	0	0	0	0	0	0	0	0	0	0	0
Allele 502	0	0	0	0	0	0	0	0	0	0	0	0	0	0	0	0	0	0	0	0	0	0	0	0	0	0	0	0	0	0	0	0	0	0	0	0	0	0	0	0	0	0	0	0	0	0	0	0	0
Allele 503	0	0	0	0	1	0	0	0	0	0	0	0	0	0	0	0	0	0	0	0	0	0	0	0	0	0	0	0	0	0	0	0	0	0	0	0	0	0	0	0	0	0	0	0	0	0	0	0	0
Allele 504	0	0	0	0	0	1	0	0	0	0	0	0	0	0	0	0	0	0	0	0	0	0	0	0	0	0	0	0	0	0	0	0	0	0	0	0	0	0	0	0	0	0	0	0	0	0	0	0	0
Allele 505	0	0	0	0	0	0	0	0	0	0	0	0	0	0	0	0	0	0	0	0	0	0	0	0	0	0	0	0	0	0	0	0	0	0	0	0	0	0	0	0	0	0	0	0	0	0	0	0	0
Allele 506	0	0	0	0	0	0	0	0	0	0	0	0	0	0	0	0	0	0	0	0	0	0	0	0	0	0	0	0	0	0	0	0	0	0	0	0	0	0	0	0	0	0	0	0	0	0	0	0	0
Allele 507	0	0	0	0	0	1	0	0	0	0	0	0	0	0	0	0	0	0	0	0	0	0	0	0	0	0	0	0	0	0	0	0	0	0	0	0	0	0	0	0	0	0	0	0	0	0	0	0	0
Allele 508	0	0	0	0	0	0	0	0	0	0	0	0	0	0	0	0	0	0	0	0	0	0	0	0	0	0	0	0	0	0	0	0	0	0	0	0	0	0	0	0	0	0	0	0	0	0	0	0	0
Allele 509	0	0	0	0	0	0	0	0	0	0	0	0	0	0	0	0	0	0	0	0	0	0	0	0	0	0	0	0	0	1	0	0	0	0	0	0	0	0	0	0	0	0	0	0	0	0	0	0	0
Allele 510	0	0	0	0	0	1	0	0	0	0	0	0	0	0	0	0	0	0	0	0	0	0	0	0	0	0	0	0	0	0	0	0	0	0	0	0	0	0	0	0	0	0	0	1	0	0	0	0	0
Allele 511	0	0	0	0	0	0	0	0	0	0	0	0	0	0	0	0	0	0	0	0	0	0	0	0	0	0	0	0	0	0	0	0	0	0	0	0	0	0	0	0	0	0	0	0	0	0	0	1	0
Allele 512	0	0	0	0	0	0	0	0	0	0	0	0	0	0	0	0	0	0	0	0	0	0	0	0	0	0	0	0	0	0	0	0	0	0	1	0	0	0	0	0	0	0	0	0	0	0	0	0	0
Allele 513	0	0	0	0	0	0	0	0	0	0	0	0	0	0	0	0	0	0	0	0	0	0	0	0	0	0	0	0	0	0	0	0	0	0	0	0	0	0	0	0	0	0	0	0	0	0	0	0	0
Allele 514	0	0	0	0	0	0	0	0	0	0	0	0	0	0	0	0	0	0	0	0	0	0	0	0	0	0	0	0	0	0	0	0	0	0	0	0	0	0	0	0	0	0	0	0	0	0	0	0	0
Allele 515	0	0	0	0	0	0	0	0	0	0	0	0	0	0	0	0	0	0	0	0	0	0	0	0	0	0	0	0	0	0	0	0	0	0	0	0	0	0	0	0	0	0	1	0	0	0	0	0	0
Allele 516	0	0	0	0	1	0	0	0	0	0	0	0	0	0	0	0	0	0	0	0	0	0	0	0	0	0	0	0	0	0	0	0	0	0	0	0	0	0	0	0	0	0	0	0	0	0	0	0	0
Allele 517	0	0	0	0	0	0	0	0	0	0	0	0	0	0	0	0	0	0	0	0	0	0	0	0	0	0	0	0	0	0	0	0	0	0	0	0	0	0	0	0	0	0	0	1	0	0	0	0	0
Allele 518	0	0	0	0	1	1	0	0	0	0	0	0	0	0	0	0	0	0	0	0	0	0	0	0	0	0	0	0	0	0	0	0	0	0	0	0	0	0	0	0	0	0	0	0	0	0	0	0	0
Allele 519	0	0	0	0	0	0	0	0	0	0	0	0	0	0	0	0	0	0	0	0	0	0	0	0	0	0	0	0	0	0	0	0	0	0	0	0	0	0	0	0	0	0	0	0	0	0	0	0	0
Allele 520	0	0	0	0	0	0	0	0	0	0	0	0	0	0	0	0	0	0	0	0	0	0	0	0	0	0	0	0	0	0	0	0	0	0	0	0	0	0	0	0	0	0	0	0	0	0	0	1	0
Allele 521	0	0	0	0	0	0	0	0	0	0	0	0	0	0	0	0	0	0	0	0	0	0	0	0	0	0	0	0	0	0	0	0	0	0	0	0	0	0	0	0	0	0	0	0	0	0	0	0	0
Allele 522	0	0	0	0	0	0	0	0	0	0	0	0	0	0	0	0	0	0	0	0	0	0	0	0	0	0	0	0	0	0	0	0	0	0	0	0	0	0	0	0	0	0	0	0	0	0	0	0	0
Allele 523	0	0	0	0	1	1	0	0	0	0	0	0	0	0	0	0	0	0	0	0	0	0	0	0	0	0	0	0	0	0	0	0	0	0	0	0	0	0	0	0	0	0	0	0	0	0	0	0	0
Allele 524	0	0	0	0	0	0	0	0	0	0	0	0	0	0	0	0	0	0	0	0	0	0	0	0	0	0	0	0	0	0	0	0	0	1	0	0	0	0	0	0	0	0	0	0	0	0	0	0	0
Allele 525	0	0	0	0	0	0	0	0	0	0	0	1	0	0	0	0	0	0	0	0	0	0	0	0	0	0	0	0	1	0	0	0	0	0	0	0	0	0	0	0	0	0	1	0	0	0	0	0	0
Allele 526	0	0	0	0	0	0	0	0	0	0	0	0	0	0	0	0	0	0	0	0	0	0	0	0	0	0	0	0	1	0	0	0	0	0	0	1	0	0	0	0	0	0	0	0	0	0	0	0	0
Allele 527	0	0	0	0	0	0	0	0	0	0	0	0	0	0	0	0	0	0	0	0	0	0	0	0	0	0	0	0	0	0	0	0	0	0	0	0	0	0	0	0	0	0	0	0	0	0	0	0	0
Allele 528	0	0	0	0	0	0	0	0	0	0	0	0	0	0	0	0	0	0	0	0	0	0	0	0	0	0	0	0	0	0	0	0	0	0	0	0	0	0	0	0	0	0	0	0	0	0	0	0	0
Allele 529	0	0	0	0	0	0	0	0	0	0	0	0	0	0	0	0	0	0	0	0	0	0	0	0	0	0	0	0	0	0	0	0	0	0	0	0	0	0	0	1	0	1	0	0	0	0	0	0	0
Allele 530	0	0	0	1	1	0	0	0	0	0	0	0	0	0	0	0	0	0	0	0	0	0	0	0	0	0	0	0	0	0	0	0	0	0	0	0	0	0	0	0	0	0	0	0	0	0	0	0	0
Allele 531	0	0	0	0	0	0	0	0	0	0	0	0	0	0	0	0	0	0	0	0	0	0	0	0	0	0	0	0	0	0	0	0	0	0	0	0	0	0	0	0	0	0	1	0	0	0	0	0	0
Allele 532	0	0	0	0	0	0	0	0	0	0	0	0	0	0	0	0	0	0	0	0	0	0	0	0	0	0	0	0	0	0	0	0	0	0	0	0	0	0	0	0	0	0	0	0	0	0	0	0	0
Allele 533	0	0	0	0	0	0	0	0	0	0	0	0	0	0	0	0	0	0	0	0	0	0	0	0	0	0	0	0	0	0	0	0	0	0	0	0	0	0	0	0	0	0	0	0	0	0	0	0	0
Allele 534	0	0	0	0	0	0	0	0	0	0	0	0	0	0	0	0	0	0	0	0	0	0	0	0	0	0	0	0	0	0	0	0	0	0	0	1	0	0	0	0	0	0	0	0	0	0	0	0	0
Allele 535	0	0	0	0	0	0	0	0	0	0	0	0	0	0	0	0	0	0	0	0	0	0	0	0	0	0	0	0	0	0	0	0	0	0	0	0	0	0	0	0	0	0	0	0	0	0	0	0	0
Allele 536	0	0	0	0	0	0	0	0	0	0	0	0	0	0	0	0	0	0	0	0	0	0	0	0	0	0	0	0	0	0	0	0	0	0	0	0	0	0	0	0	0	0	0	0	0	0	0	0	0
Allele 537	0	0	0	0	1	0	0	0	0	0	0	0	0	0	0	0	0	0	0	0	0	0	0	0	0	0	0	0	0	0	0	0	0	0	0	0	0	0	0	0	0	0	0	0	0	0	0	0	0
Allele 538	0	0	0	0	0	0	0	0	0	0	1	0	0	0	0	0	0	0	0	0	0	0	0	0	0	0	0	0	0	0	0	0	0	0	0	0	0	1	0	0	0	0	0	0	0	0	0	0	0
Allele 539	0	0	0	0	0	0	0	0	0	0	0	0	0	0	0	0	0	0	0	0	0	0	0	0	1	0	0	0	0	0	0	0	1	1	0	0	0	0	0	0	0	0	0	0	0	0	0	0	0
Allele 540	0	0	0	0	0	0	0	0	0	0	0	0	0	0	0	0	0	0	0	0	0	0	0	0	0	0	0	0	0	0	0	0	0	0	1	0	0	0	0	0	0	0	0	0	0	0	0	0	0
Allele 541	0	0	0	0	0	0	0	0	0	0	0	0	0	0	0	0	0	0	0	0	0	0	0	0	0	0	0	0	0	0	0	0	0	0	0	0	0	0	0	0	0	0	0	0	0	0	0	0	0
Allele 542	0	0	0	0	0	0	0	0	0	0	0	0	0	0	0	0	0	0	0	0	0	0	0	0	0	0	0	0	0	0	0	0	0	0	0	0	0	0	0	0	0	0	0	0	0	0	0	0	0
Allele 543	0	0	0	0	0	0	0	0	0	0	0	0	0	0	0	0	0	0	0	0	0	0	0	0	0	0	0	0	0	0	0	0	0	0	0	1	0	0	0	0	0	0	0	0	0	0	0	0	0
Allele 544	0	0	1	0	0	0	0	0	0	0	0	0	0	0	0	0	0	0	0	0	0	0	0	0	0	0	0	0	0	0	0	0	0	0	0	0	0	0	1	0	0	0	0	0	0	0	0	0	0
Allele 545	0	0	0	0	0	0	0	0	0	0	1	0	0	0	0	0	0	0	0	0	0	0	0	0	0	0	0	0	0	0	0	0	0	0	0	0	0	0	0	0	1	0	0	0	0	0	0	0	0
Allele 546	0	0	0	0	0	0	0	0	0	0	0	0	0	0	0	0	0	0	0	0	0	0	0	0	0	0	0	0	0	0	0	0	0	0	0	0	0	0	0	0	0	0	0	0	0	0	0	0	0
Allele 547	0	0	0	0	0	0	0	0	0	0	0	0	0	0	0	0	0	0	0	0	0	0	0	0	0	0	0	0	0	0	0	0	0	0	0	0	0	0	0	0	0	0	0	0	0	0	0	0	0
Allele 548	0	0	0	0	0	0	0	0	0	0	0	0	0	0	0	0	0	0	0	0	0	0	0	0	0	0	0	0	0	0	0	0	0	0	0	0	0	0	0	1	0	0	0	0	0	0	0	0	0
Allele 549	0	0	0	0	0	0	0	0	0	0	0	0	0	0	0	0	0	0	0	0	0	0	0	0	0	0	0	0	0	0	0	0	0	0	1	0	0	0	0	0	0	0	0	0	0	0	0	0	0
Allele 550	0	0	0	0	0	0	0	0	0	0	0	0	0	0	0	0	0	0	0	0	0	0	0	0	0	0	0	0	0	0	0	0	0	0	0	0	0	0	0	0	0	0	0	0	0	0	0	0	0
Allele 551	0	0	0	0	0	0	0	0	0	0	0	0	0	0	0	0	0	0	0	0	0	0	0	0	0	0	0	0	0	0	0	0	1	0	0	0	0	0	0	0	0	0	0	0	0	0	0	0	0
Allele 552	0	0	0	1	0	0	0	0	0	0	0	0	0	0	0	0	0	0	0	0	0	0	0	0	0	0	0	0	0	0	0	0	0	1	0	0	0	0	0	1	0	0	0	0	0	0	0	0	0
Allele 553	0	0	0	0	0	0	0	1	0	1	0	0	0	0	0	0	0	0	0	0	0	0	0	0	0	0	0	1	0	0	0	1	0	0	0	0	0	0	0	0	0	1	0	0	0	1	0	0	0
Allele 554	0	0	0	0	0	0	0	0	0	0	0	0	0	0	0	0	0	0	0	0	0	0	0	0	0	0	0	0	0	0	0	0	0	0	0	0	0	0	0	0	0	0	0	1	0	0	0	0	0
Allele 555	0	0	0	0	0	0	0	0	0	0	0	0	0	0	0	0	0	0	0	0	0	0	0	0	0	0	0	0	0	0	0	0	0	0	0	0	0	0	0	0	0	0	0	0	0	0	0	0	0
Allele 556	0	0	0	0	0	0	0	0	0	0	0	0	0	0	0	0	0	0	0	0	0	0	0	0	0	0	0	0	0	0	0	0	0	0	0	0	0	0	0	0	0	0	0	0	0	0	0	0	0
Allele 557	0	0	0	0	0	0	0	0	0	0	0	0	0	0	0	0	0	0	0	0	0	0	0	0	0	0	0	0	0	0	0	0	0	0	1	0	0	0	0	0	0	0	0	0	0	0	0	0	0
Allele 558	0	0	0	0	0	0	0	0	0	0	0	0	0	0	0	0	0	0	0	0	0	0	0	0	0	0	0	0	0	0	0	0	0	0	0	0	0	0	0	0	0	0	0	0	0	0	0	0	0
Allele 559	0	0	0	0	0	0	0	0	0	0	0	1	0	0	0	0	0	0	0	0	0	0	0	0	0	0	0	0	0	0	0	0	0	0	0	0	0	0	0	0	0	0	0	0	0	0	0	0	0
Allele560	0	0	0	1	0	0	0	0	0	0	0	0	0	0	0	0	0	0	0	0	0	0	0	0	0	0	0	0	0	0	0	0	0	0	0	0	0	0	0	1	0	0	0	1	0	0	0	0	0
Allele 561	0	0	0	0	0	0	0	0	0	0	0	0	0	0	0	0	0	0	0	0	0	0	0	0	0	0	0	0	0	0	0	0	0	0	0	0	0	0	0	0	0	0	0	0	0	0	0	0	0
Allele 562	0	0	0	0	0	0	0	0	0	0	0	0	0	0	0	0	0	0	0	0	0	0	0	0	0	0	0	0	0	0	0	0	0	0	0	0	0	0	0	0	0	0	0	0	0	0	0	0	0
Allele 563	0	0	0	0	0	0	0	0	0	0	0	0	0	0	0	0	0	0	0	0	0	0	0	0	0	0	0	0	0	0	0	0	0	0	0	0	0	0	0	0	0	0	0	0	0	0	0	0	0
Allele 564	0	0	0	0	0	0	0	0	0	0	0	0	0	0	0	0	0	0	0	0	0	0	0	0	0	0	0	0	0	0	0	0	0	0	0	0	0	0	0	0	0	0	0	0	0	0	0	0	0
Allele 565	0	0	0	0	0	0	0	0	0	0	0	0	0	0	0	0	0	0	0	0	0	0	0	0	0	0	0	0	0	0	0	0	0	0	0	0	0	0	0	0	0	0	0	1	0	0	0	0	0
Allele 566	0	1	0	1	0	0	0	0	0	0	0	0	0	0	0	0	0	0	0	0	0	0	0	1	0	0	0	0	0	0	0	0	0	1	0	0	0	0	0	1	0	0	0	0	0	0	0	0	0
Allele 567	0	0	1	0	1	0	0	0	0	0	0	0	0	0	0	0	0	0	0	0	0	0	0	0	0	0	0	0	0	0	0	0	0	0	0	0	0	0	0	0	0	0	1	0	0	0	0	0	0
Allele 568	1	0	0	0	0	0	0	0	0	0	0	0	0	0	0	0	0	0	0	0	0	0	0	0	0	0	0	0	0	0	0	0	1	0	0	0	0	0	0	0	0	0	0	0	0	0	0	0	0
Allele 569	0	0	0	0	0	1	0	0	0	0	0	0	0	0	0	0	0	0	0	0	0	0	0	0	0	0	0	0	0	0	0	1	0	0	0	0	0	0	0	0	0	0	0	1	0	0	0	0	0
Allele 570	0	0	0	0	0	0	0	0	0	0	0	0	0	0	0	0	0	0	0	0	0	0	0	0	0	0	0	0	0	0	0	0	0	0	0	0	0	0	0	0	0	0	0	0	0	0	0	0	0
Allele 571	0	0	0	0	0	0	0	0	0	0	0	0	0	0	0	0	0	0	0	0	0	0	0	0	0	0	0	0	0	1	0	0	0	0	0	0	0	0	0	0	0	0	0	0	0	0	0	0	0
Allele 572	0	0	0	0	0	0	0	0	0	0	0	0	0	0	0	0	0	0	0	0	0	0	0	0	0	0	0	0	0	0	0	0	0	0	0	0	0	0	0	0	0	0	0	0	0	0	0	0	0
Allele 573	0	0	0	0	0	0	0	0	0	0	0	0	0	0	0	0	0	0	0	0	0	0	0	0	0	0	0	0	0	0	0	0	0	0	0	0	0	0	0	0	0	0	0	0	0	0	0	0	0
Allele 574	0	0	0	0	0	0	0	0	0	0	0	0	0	0	0	0	0	0	0	0	0	0	0	0	0	0	0	0	0	0	0	0	0	0	0	0	0	0	0	0	0	0	0	0	0	0	0	0	0
Allele 575	0	0	0	0	0	0	0	0	0	0	0	0	0	0	0	0	0	0	0	0	0	0	0	0	0	0	0	0	0	0	0	0	0	0	0	0	0	0	0	0	0	0	0	0	0	0	0	0	0
Allele 576	0	0	0	0	0	0	0	0	0	0	0	0	0	0	0	0	0	0	0	0	0	0	0	0	0	0	0	0	0	0	0	0	0	0	0	0	0	0	0	0	0	0	1	0	0	0	0	0	0
Allele 577	0	0	0	0	0	0	0	0	0	0	0	0	0	0	0	0	0	0	0	0	0	0	0	0	0	0	0	0	0	0	0	0	0	0	0	0	0	0	0	0	0	0	0	0	0	0	0	0	0
Allele 578	0	0	0	0	0	0	0	0	0	0	0	0	0	0	0	0	0	0	0	0	0	0	0	0	0	0	0	0	0	0	0	0	0	0	0	0	0	0	0	0	0	0	0	0	0	0	0	0	0
Allele 579	0	0	0	0	0	0	0	0	0	0	0	0	0	0	0	0	0	0	0	0	0	0	0	0	0	0	0	0	0	0	0	0	0	0	0	0	0	0	0	0	0	0	0	0	0	0	0	0	0
Allele 580	0	0	0	0	0	0	0	0	0	0	0	0	0	0	0	0	0	0	0	0	0	0	0	0	0	0	0	0	0	0	0	0	0	0	0	0	0	0	0	0	0	0	0	0	0	0	0	0	0
Allele 581	0	0	1	0	0	0	0	0	0	0	0	0	0	0	0	0	0	0	0	0	0	0	0	0	1	0	0	0	0	0	0	0	0	0	0	0	0	0	0	0	0	0	0	0	0	0	1	0	0
Allele 582	0	0	0	0	0	0	0	0	0	0	0	0	0	0	0	0	0	0	0	0	0	0	0	0	0	0	0	0	0	0	0	0	0	0	0	0	0	0	0	0	0	0	0	0	0	0	0	0	0
Allele 583	0	0	0	0	0	0	0	0	0	0	0	0	0	0	0	0	0	0	0	0	0	0	0	0	0	0	0	0	0	0	0	0	0	0	0	0	0	0	0	0	0	0	0	0	0	0	0	0	0
Allele 584	0	0	0	0	0	0	0	0	0	0	0	0	0	0	0	0	0	0	0	0	0	0	0	0	0	0	0	0	0	0	0	0	0	0	0	0	0	0	0	0	0	0	0	0	0	0	0	0	0
Allele 585	0	0	0	0	0	0	0	0	0	0	0	0	0	0	0	0	0	0	0	0	0	0	0	0	0	0	0	0	0	0	0	0	0	0	0	0	0	0	0	0	0	0	0	0	0	0	0	0	0
Allele 586	0	0	0	0	0	0	0	0	0	0	0	0	0	0	0	0	0	0	0	0	0	0	0	0	0	0	0	0	0	0	0	1	0	0	0	0	0	0	0	0	0	0	0	0	0	0	0	0	0
Allele 587	0	0	0	1	0	0	0	0	0	0	0	0	0	0	0	0	0	0	0	0	0	0	0	0	0	0	0	0	0	0	0	0	1	1	0	0	0	0	0	0	0	1	0	0	0	0	0	0	0
Allele 588	0	0	0	0	0	0	0	0	0	0	0	0	0	0	0	0	0	0	0	0	0	0	0	0	0	0	0	0	0	0	0	0	0	0	0	0	0	0	0	0	0	0	0	0	0	0	0	0	0
Allele 589	0	0	0	0	0	0	0	0	0	0	0	0	0	0	0	0	0	0	0	0	0	0	0	0	0	0	0	0	0	0	0	0	0	0	0	0	0	0	0	0	0	0	0	0	0	0	0	0	0
Allele 590	0	0	0	0	0	0	0	0	0	0	0	0	0	0	0	0	0	0	0	0	0	0	0	0	0	0	0	0	0	0	0	0	0	0	0	0	0	0	0	0	0	0	0	0	0	0	0	0	0
Allele 591	0	0	0	0	0	0	0	0	0	0	0	0	0	0	0	0	0	0	0	0	0	0	0	0	0	0	0	0	0	0	0	0	0	0	0	0	0	0	0	0	0	0	0	0	0	0	0	0	0
Allele 592	0	0	0	0	0	0	0	0	0	0	0	0	0	0	0	0	0	0	0	0	0	0	0	0	0	0	0	0	0	0	0	0	0	0	0	0	0	0	0	0	0	0	0	0	0	0	0	0	0
Allele 593	0	0	0	0	0	0	0	0	0	0	0	0	0	0	0	0	0	0	0	0	0	0	0	0	0	0	0	0	0	0	0	0	0	0	0	0	0	0	0	0	0	0	0	0	0	0	0	0	0
Allele 594	0	0	0	0	0	0	0	0	0	0	0	0	0	0	0	0	0	0	0	0	0	0	0	0	0	0	0	0	0	0	0	0	0	0	0	0	0	0	0	0	0	0	0	0	0	0	0	0	0
Allele 595	0	0	0	0	0	0	0	0	0	0	0	0	0	0	0	0	0	0	0	0	0	0	0	0	0	0	0	0	0	0	0	0	0	0	0	0	0	0	0	0	0	0	0	0	0	0	0	0	0
Allele 596	0	0	0	0	0	0	0	0	0	0	0	0	0	0	0	0	0	0	0	0	0	0	0	0	0	0	0	0	0	0	0	0	0	0	0	0	0	0	0	0	0	0	0	0	0	0	0	0	0
Allele 597	0	0	0	0	0	0	0	0	0	0	0	0	0	0	0	0	0	0	0	0	0	0	0	0	0	0	0	0	0	0	0	0	0	0	0	0	0	0	0	0	0	0	0	0	0	0	0	0	0
Allele 598	0	0	0	0	0	0	0	0	0	0	0	0	0	0	0	0	0	0	0	0	0	0	0	0	0	0	0	0	0	0	0	0	0	0	0	0	0	0	0	0	0	0	0	0	0	0	0	0	0
Allele 599	0	0	0	0	0	0	0	0	0	0	0	0	0	0	0	0	0	0	0	0	0	0	0	0	0	0	0	0	0	0	0	0	0	0	0	0	0	0	0	0	0	0	0	0	0	0	0	0	0
Allele 600	0	0	0	0	0	0	0	0	0	0	0	0	0	0	0	0	0	0	0	0	0	0	0	0	0	0	0	0	0	0	0	0	0	0	0	0	0	0	0	0	0	0	0	0	0	0	0	0	0
Allele 601	0	0	0	0	0	0	0	0	0	0	0	0	0	0	0	0	0	0	0	0	0	0	0	0	1	0	0	0	0	0	0	0	1	0	0	0	0	0	0	0	0	0	0	0	0	0	0	0	0
Allele 602	0	0	1	0	0	0	0	0	0	0	0	0	0	0	0	0	0	0	0	0	0	0	0	0	0	0	0	0	0	0	0	0	0	0	0	0	0	0	0	1	0	0	0	0	0	0	0	0	0
Allele 603	0	0	0	0	0	0	0	0	0	0	0	0	0	0	0	0	0	0	0	0	0	0	0	0	0	0	0	0	0	0	0	0	0	0	0	0	0	0	0	0	0	0	1	0	0	0	0	0	0
Allele 604	0	0	0	0	0	0	0	0	0	0	0	0	0	0	0	0	0	0	0	0	0	0	0	0	0	0	0	0	0	0	0	0	0	0	0	0	0	0	0	0	0	0	0	0	0	0	0	0	0
Allele 605	0	0	0	0	0	0	0	0	0	0	0	0	0	0	0	0	0	0	0	0	0	0	0	0	0	0	0	0	0	0	0	0	0	0	0	0	0	0	0	0	0	0	0	0	0	0	0	0	0
Allele 606	0	0	0	0	0	0	0	0	0	0	0	0	0	0	0	0	0	0	0	0	0	0	0	0	0	0	0	0	0	0	0	0	0	0	0	0	0	0	0	0	0	0	0	0	0	0	0	0	0
Allele 607	0	0	0	0	0	0	0	0	0	0	0	0	0	0	0	0	0	0	0	0	0	0	0	0	0	0	0	0	0	0	0	0	0	0	0	0	0	0	0	0	0	0	0	0	0	0	0	0	0
Allele 608	0	0	0	0	0	0	0	0	0	0	0	0	0	0	0	0	0	0	0	0	0	0	0	0	0	0	0	0	0	0	0	0	0	0	0	0	0	0	0	0	0	0	0	0	0	0	0	0	0
Allele 609	0	0	0	1	0	0	0	0	0	0	0	0	0	0	0	0	0	0	0	0	0	0	0	0	0	0	0	0	0	0	0	0	0	0	0	0	0	0	0	0	0	0	0	0	0	0	0	0	0
Allele 610	0	0	0	0	0	0	0	0	0	0	0	0	0	0	0	0	0	0	0	0	0	0	0	0	0	0	0	0	0	0	0	0	0	0	0	0	0	0	0	0	0	0	0	0	0	0	0	0	0
Allele 611	0	0	0	0	0	0	0	0	0	0	0	0	0	0	0	0	0	0	0	0	0	0	0	0	0	0	0	0	0	0	0	0	0	0	0	0	0	0	0	0	0	0	0	0	0	0	0	0	0
Allele 612	0	0	0	0	0	0	0	0	0	0	0	0	0	0	0	0	0	0	0	0	0	0	0	0	0	0	0	0	0	0	0	0	0	0	0	0	0	0	0	0	0	0	0	0	0	0	0	0	0
Allele 613	0	0	0	0	0	0	0	0	0	0	0	0	0	0	0	0	0	0	0	0	0	0	0	0	0	0	0	0	0	0	0	0	0	0	0	0	0	0	0	0	0	0	0	0	0	0	0	0	0
Allele 614	0	0	0	1	0	0	0	0	0	0	0	0	0	0	0	0	0	0	0	0	0	0	0	0	0	0	0	0	0	0	0	0	0	0	0	0	0	0	0	0	0	0	0	0	0	0	0	0	0
Allele 615	0	0	0	0	0	0	0	0	0	0	0	0	0	0	0	0	0	0	0	0	0	0	0	0	0	0	0	0	0	0	0	0	0	0	0	0	0	0	0	0	0	0	0	0	0	0	0	0	0
Allele 616	0	0	0	0	0	0	0	0	0	0	0	0	0	0	0	0	0	0	0	0	0	0	0	0	0	0	0	0	0	0	0	0	0	0	0	0	0	0	0	0	0	0	0	0	0	0	0	0	0
Allele 617	0	0	0	0	0	0	0	0	0	0	0	0	0	0	0	0	0	0	0	0	0	0	0	0	0	0	0	0	0	0	0	0	0	0	0	0	0	0	0	0	0	0	0	0	0	0	0	0	0
Allele 618	0	0	0	0	0	0	0	0	0	0	0	0	0	0	0	0	0	0	0	0	0	0	0	0	0	0	0	0	0	0	1	0	0	0	0	0	0	0	0	0	0	0	0	0	0	0	0	0	0
Allele 619	0	0	0	0	0	0	0	0	0	0	0	0	0	0	0	0	0	0	0	0	0	0	0	0	0	0	0	0	0	0	0	0	0	0	0	0	0	0	0	0	0	0	0	0	0	0	0	0	0
Allele 620	0	0	0	0	0	0	0	0	0	0	0	0	0	0	0	0	0	0	0	0	0	0	0	0	0	0	0	0	0	0	0	0	0	0	0	0	0	0	0	0	0	0	0	0	0	0	0	0	0
Allele 621	0	0	0	0	0	0	0	0	0	0	0	0	0	0	0	0	0	0	0	0	0	0	0	0	0	0	0	0	0	0	0	0	0	0	0	0	0	0	0	0	0	0	0	0	0	0	0	0	0
Allele 622	0	0	0	0	0	0	0	0	0	0	0	0	0	0	0	0	0	0	0	0	0	0	0	0	0	0	0	0	0	0	0	0	0	0	0	0	0	0	0	0	0	0	0	0	0	0	0	0	0
Allele 623	0	0	0	0	0	0	0	0	0	0	0	0	0	0	0	0	0	0	0	0	0	0	0	0	0	0	0	0	0	0	0	1	0	0	0	0	0	0	0	0	0	0	0	0	0	0	0	0	0
Allele 624	0	0	0	0	0	0	0	0	0	0	0	0	0	0	0	0	0	0	0	0	0	0	0	0	0	0	0	0	0	0	0	0	0	0	0	0	0	0	0	0	0	0	0	0	0	0	0	0	0
Allele 625	0	0	0	0	0	0	0	0	0	0	0	0	0	0	0	0	0	0	0	0	0	0	0	0	0	0	0	0	0	0	0	0	0	0	0	0	0	0	0	0	0	0	0	0	0	0	0	0	0
Allele 626	0	0	0	0	0	0	0	0	0	0	0	0	0	0	0	0	0	0	0	0	0	0	0	0	0	0	0	0	0	0	0	0	0	0	0	0	0	0	0	0	0	0	0	0	0	0	0	0	0
Allele 627	0	0	0	0	0	0	0	0	0	0	0	0	0	0	0	0	0	0	0	0	0	0	0	0	0	0	0	0	0	0	0	0	0	0	0	0	0	0	0	0	0	0	0	0	0	0	0	0	0
Allele 628	0	0	0	0	0	0	0	0	0	0	0	0	0	1	0	0	0	0	0	0	0	0	0	0	0	0	0	0	0	0	0	1	0	0	0	0	0	0	0	0	0	0	0	0	0	0	0	0	0
Allele 629	0	0	1	0	0	0	0	0	0	0	0	0	0	0	0	0	0	0	0	0	0	0	0	0	0	0	0	0	0	0	0	0	0	0	0	0	0	0	0	0	0	0	0	0	0	0	0	0	0
Allele 630	0	0	0	0	0	0	0	0	0	0	0	0	0	0	0	0	0	0	0	0	0	0	0	0	0	0	0	0	0	0	0	0	0	0	0	0	0	0	0	0	0	0	0	0	0	0	0	0	0
Allele 631	0	0	0	0	0	0	0	0	0	0	0	0	0	0	0	0	0	0	0	0	0	0	0	0	0	0	0	0	0	0	0	0	0	0	0	0	0	0	0	0	0	0	0	0	0	0	0	0	0
Allele 632	0	0	0	0	0	0	0	0	0	0	0	0	0	0	0	0	0	0	0	0	0	0	0	0	0	0	0	0	0	0	0	0	0	0	0	0	0	0	0	0	0	0	0	0	0	0	0	0	0
Allele 633	0	0	0	0	0	0	0	0	0	0	0	0	0	0	0	0	0	0	0	0	0	0	0	0	0	0	0	0	0	0	0	0	0	0	0	0	0	0	0	0	0	0	0	0	0	0	0	0	0
Allele 634	0	0	0	0	0	0	0	0	0	0	0	0	0	0	0	0	0	0	0	0	0	0	0	0	0	0	0	0	0	0	0	0	0	0	0	0	0	0	0	0	0	0	0	0	0	0	0	0	0
Allele 635	0	0	0	0	0	0	0	0	0	0	0	0	0	0	0	0	0	0	0	0	0	0	0	0	0	0	0	0	0	0	0	1	0	0	0	0	0	0	0	0	0	0	0	0	0	0	0	0	0
Allele 636	0	0	0	0	0	0	0	0	0	0	0	0	0	0	0	0	0	0	0	0	0	0	0	0	0	0	0	0	0	0	0	0	0	0	0	0	0	0	0	0	0	0	0	0	0	0	0	0	0
Allele 637	0	0	0	0	0	0	0	0	0	0	0	0	0	0	0	0	0	0	0	0	0	0	0	0	0	0	0	0	0	0	0	0	0	0	0	0	0	0	0	0	0	0	0	0	0	0	0	0	0
Allele 638	0	0	0	0	0	0	0	0	0	0	0	0	0	0	0	0	0	0	0	0	0	0	0	0	0	0	0	0	0	0	1	0	0	0	0	0	0	0	0	0	0	0	0	0	0	0	0	0	0
Allele 639	0	0	0	0	0	0	0	0	0	0	0	0	0	0	0	0	0	0	0	0	0	0	0	0	0	0	0	0	0	0	0	0	1	0	0	0	0	0	0	0	0	0	0	0	0	0	0	0	0
Allele 640	0	0	0	0	0	0	0	0	0	0	0	0	1	0	0	0	0	0	0	0	0	0	0	0	0	0	0	0	0	0	0	0	0	0	0	0	0	0	0	0	0	0	0	0	0	0	0	0	0
Allele 641	0	0	0	1	0	0	0	0	0	0	0	0	0	0	0	0	0	0	0	0	0	0	0	0	0	0	0	0	0	0	0	0	0	0	0	0	0	0	0	1	0	0	0	0	0	0	0	0	0
Allele 642	0	0	0	0	0	0	0	0	0	0	0	0	0	0	0	0	0	0	0	0	0	0	0	0	0	0	0	0	0	0	0	0	0	0	0	0	0	0	0	0	0	0	0	0	0	0	0	0	0
Allele643	0	0	0	0	0	0	0	0	0	0	0	0	0	0	0	0	0	0	0	0	0	0	0	0	0	0	0	0	0	0	0	0	0	0	0	0	0	0	0	0	0	0	0	0	0	0	0	0	0
Allele 644	0	0	0	0	0	0	0	0	0	0	0	0	0	0	0	0	0	0	0	0	0	0	0	0	0	0	0	0	0	0	0	0	0	0	0	0	0	0	0	0	0	0	0	0	0	0	0	0	0
Allele 645	0	0	0	0	0	0	0	0	0	0	0	0	0	0	0	0	0	0	0	0	0	0	0	0	0	0	0	0	0	0	1	0	0	0	0	0	0	0	0	0	0	0	0	0	0	0	0	0	0
Allele 646	0	0	0	0	0	0	0	0	0	0	0	0	0	0	0	0	0	0	0	0	0	0	0	0	0	0	0	0	0	0	0	0	0	0	0	0	0	0	0	0	0	0	0	0	0	0	0	0	0
Allele 647	0	0	0	0	0	0	0	0	0	0	0	0	0	0	0	0	0	0	0	0	0	0	0	0	0	0	0	0	0	0	0	0	0	0	0	0	0	0	0	0	0	0	0	0	0	0	0	0	0
Allele 648	0	0	0	0	0	0	0	0	0	0	0	0	0	0	0	0	0	0	0	0	0	0	0	0	0	0	0	0	0	0	0	0	0	0	0	0	0	0	0	0	0	0	0	0	0	0	0	0	0
Allele 649	0	0	0	0	0	0	0	0	0	0	0	0	0	0	0	0	0	0	0	0	0	0	0	0	0	0	0	0	0	0	0	0	0	0	0	0	0	0	0	0	0	0	0	0	0	0	0	0	0
Allele 650	0	0	0	0	0	0	0	0	0	0	0	0	0	0	0	0	0	0	0	0	0	0	0	0	0	0	0	0	0	0	0	0	0	0	0	0	0	0	0	0	0	0	0	0	0	0	0	0	0
Allele 651	0	0	0	0	0	0	0	0	0	0	0	0	0	0	0	0	0	0	0	0	0	0	0	0	0	0	0	0	0	0	0	0	0	0	0	0	0	0	0	0	0	0	0	0	0	0	0	0	0
Allele 652	0	0	0	0	0	0	0	0	0	0	0	0	0	0	0	0	0	0	0	0	0	0	0	0	0	0	0	0	0	0	0	0	0	0	0	0	0	0	0	0	0	0	0	0	0	0	0	0	0
Allele 653	0	0	0	0	0	0	0	0	0	0	0	0	0	0	0	0	0	0	0	0	0	0	0	0	0	0	0	0	0	0	0	0	0	0	0	0	0	0	0	0	0	0	0	0	0	0	0	0	0
Allele 654	0	0	1	0	0	0	0	0	0	0	0	0	0	0	0	0	0	0	0	0	0	0	0	0	0	0	0	0	0	0	0	0	0	0	0	0	0	0	0	0	0	0	0	0	0	0	0	0	0
Allele 655	0	0	0	0	0	0	0	0	0	0	0	0	0	0	0	0	0	0	0	0	0	0	0	0	0	0	0	0	0	0	0	0	0	0	0	0	0	0	0	0	0	0	0	0	0	0	0	0	0
Allele 656	0	0	0	0	0	0	0	0	0	0	0	0	0	0	0	0	0	0	0	0	0	0	0	0	0	0	0	0	0	0	0	0	0	0	0	0	0	0	0	0	0	0	0	0	0	0	0	0	0
Allele 657	0	0	0	0	0	0	0	0	0	0	0	0	0	0	0	0	0	0	0	0	0	0	0	0	0	0	0	0	0	0	0	0	0	0	0	0	0	0	0	0	0	0	0	0	0	0	0	0	0
Allele 658	0	0	0	0	0	0	0	0	0	0	0	0	0	0	0	0	0	0	0	0	0	0	0	0	0	0	0	0	0	0	0	0	0	0	0	0	0	0	0	0	0	0	0	0	0	0	0	0	0
Allele 659	0	0	0	0	0	0	0	0	0	0	0	0	0	0	0	0	0	0	0	0	0	0	0	0	0	0	0	0	0	0	0	0	0	0	0	0	0	0	0	0	0	0	0	0	0	0	0	0	0
Allele 660	0	0	0	0	0	0	0	0	0	0	0	0	0	0	0	0	0	0	0	0	0	0	0	0	0	0	0	0	0	0	0	0	0	0	0	0	0	0	0	0	0	0	0	0	0	0	0	0	0
Allele 661	0	0	0	0	0	0	0	0	0	0	0	0	0	0	0	0	0	0	0	0	0	0	0	0	0	0	0	0	0	0	0	0	0	0	0	0	0	0	0	0	0	0	0	0	0	0	0	0	0
Allele 662	0	0	0	0	0	0	0	0	0	0	0	0	0	0	0	0	0	0	0	0	0	0	0	0	0	0	0	0	0	0	0	0	0	0	0	0	0	0	0	0	0	0	0	0	0	0	0	0	0
Allele 663	0	0	0	0	0	0	0	0	0	0	0	0	0	0	0	0	0	0	0	0	0	0	0	0	0	0	0	0	0	0	0	0	0	0	0	0	0	0	0	0	0	0	0	0	0	0	0	0	0
Allele 664	0	0	0	0	0	0	0	0	0	0	0	0	0	0	0	0	0	0	0	0	0	0	0	0	0	0	0	0	0	0	0	0	0	0	0	0	0	0	0	0	0	0	0	0	0	0	0	0	0
Allele 665	0	0	0	0	0	0	0	0	0	0	0	0	0	0	0	0	0	0	0	0	0	0	0	0	0	0	0	0	0	0	0	0	0	0	0	0	0	0	0	0	0	0	0	0	0	0	0	0	0
Allele 666	0	0	0	0	0	0	0	0	0	0	0	0	0	0	0	0	0	0	0	0	0	0	0	0	0	0	0	0	0	0	0	0	0	0	0	0	0	0	0	0	0	0	0	0	0	0	0	0	0
Allele 667	0	0	0	0	0	0	0	0	0	0	0	0	0	0	0	0	0	0	0	0	0	0	0	0	0	0	0	0	0	0	0	0	0	0	0	0	0	0	0	0	0	0	0	0	0	0	0	0	0
Allele 668	0	0	0	0	0	0	0	0	0	0	0	0	0	0	0	0	0	0	0	0	0	0	0	0	0	0	0	0	0	0	0	0	0	0	0	0	0	0	0	0	0	0	0	0	0	0	0	0	0
Allele 669	0	0	0	0	0	0	0	0	0	0	0	0	0	0	0	0	0	0	0	0	0	0	0	0	0	0	0	0	0	0	0	0	0	0	0	0	0	0	0	0	0	0	0	0	0	0	0	0	0
Allele 670	0	0	0	0	0	0	0	0	0	0	0	0	0	0	0	0	0	0	0	0	0	0	0	0	0	0	0	0	0	0	0	0	0	0	0	0	0	0	0	0	0	0	0	0	0	0	0	0	0
Allele 671	0	0	0	0	0	0	0	0	0	0	0	0	0	0	0	0	0	0	0	0	0	0	0	0	0	0	0	0	0	0	0	0	0	0	0	0	0	0	0	0	0	0	0	0	0	0	0	0	0
Allele 672	0	0	0	0	0	1	0	0	0	0	0	0	0	0	0	0	0	0	0	0	0	0	0	0	0	0	0	0	0	0	0	0	0	0	0	0	0	0	0	0	0	0	0	0	0	0	0	0	0
Allele 673	0	0	0	0	0	0	0	0	0	0	0	0	0	0	0	0	0	0	0	0	0	0	0	0	0	0	0	0	0	0	0	0	0	0	0	0	0	0	0	0	0	0	0	0	0	0	0	0	0
Allele 674	0	0	0	0	0	0	0	0	0	0	0	0	0	0	0	0	0	0	0	0	0	0	0	0	0	0	0	0	0	0	0	0	0	0	0	0	0	0	0	0	0	0	0	0	0	0	0	0	0
Allele 675	0	0	0	0	0	0	0	0	0	0	0	0	0	0	0	0	0	0	0	0	0	0	0	0	0	0	0	0	0	0	0	0	0	0	0	0	0	0	0	0	0	0	0	0	0	0	0	0	0
Allele 676	0		0		0		0		0		0		0		0		0		0		0		0		0		0		0		0		0		0		0		0		0		0		0		0		0
Allele 677	0		0		0		0		0		0		0		0		0		0		0		0		0		0		0		0		0		0		0		0		0		0		0		0		0
Allele 678	0		0		0		0		0		0		0		0		0		0		0		0		0		0		0		0		0		0		0		0		0		0		0		0		0
Allele 679	0		0		0		0		0		0		0		0		0		0		0		0		0		0		0		0		0		0		0		0		0		0		0		0		0
Allele 680	0		0		0		0		0		0		0		0		0		0		0		0		0		0		0		0		0		0		0		0		0		1		0		0		0
Allele 681	0		0		0		0		0		0		0		0		0		0		0		0		0		0		0		0		0		0		0		0		0		0		0		0		0
Allele 682	0		0		0		0		0		0		0		0		0		0		0		0		0		0		0		0		0		0		0		0		0		0		0		0		0
Allele 683	0		0		0		0		0		0		0		0		0		0		0		0		0		0		0		0		0		0		0		0		0		0		0		0		0
Allele 684	0		0		0		0		0		0		0		0		0		0		0		0		0		0		0		0		0		0		0		0		0		0		0		0		0
Allele 685	0		0		0		0		0		0		0		0		0		0		0		0		0		0		0		0		0		0		0		0		0		0		0		0		0
Allele 686	0		0		0		0		0		0		0		0		0		0		0		0		0		0		0		0		0		0		0		0		0		0		0		0		0
Allele 687	0		0		0		0		0		0		0		0		0		0		0		0		0		0		0		0		0		0		0		0		0		0		0		0		0
Allele 688	0		0		1		0		0		0		0		0		0		0		0		0		0		0		0		0		0		0		0		0		0		0		0		0		0
Allele 689	0		0		0		0		0		0		0		0		0		0		0		0		0		0		0		0		0		0		0		0		0		0		0		0		0
Allele 690	0		0		0		0		0		0		0		0		0		0		0		0		0		0		0		0		0		0		0		0		0		0		0		0		0
Allele 691	0		0		0		0		0		0		0		0		0		0		0		0		0		0		0		0		0		0		0		0		0		0		0		0		0
Allele 692	0		0		0		0		0		0		0		0		0		0		0		0		0		0		0		0		0		0		0		0		0		0		0		0		0
Size 1																	51.04		51.05									50.97																	50.98
Size2	51.18	51.3	51.23	51.12	51.54															51.2	51.93	51.6		51.3		51.25	51.24												51.55	51.49	51.33	51.24	51.54			51.22
Size 3						52.05																	52.71				52.94																	51.81
Size 4	53.19		53.12																53.07												53.47								53.14			52.83
Size 5		53.07		53			53.87	53.59	53.75	53.65			53.83	53.73						53.18		53.36		53.28									53.72	53.83			53.75	53.76		53.27
Size 6			54.38	54.23			54.9		54.89				54.87													54.5					54.64	53.93	54.85				54.89
Size 7	56.11		56.13					54.93		55				54.88	55.68	55.14						54.7										54.98		54.96				54.9			56.14				55.85
Size 8		56.37		56.18											56.61			56.19			56.53	56.22		55.96		56.35													56.46	56.26		56.19			57	56.07
Size 9																																							57.38		57.37	57.33					57.67
Size 10	58.07	57.99	58.08	58						57.97				57.87			58.37	58.1	58.37	57.99	58.47	57.92	58.01	57.99			58.77	57.89				57.87							58.29	57.69						57.59			57.86
Size 11	59.29	59.4	59.39	59.3	59.2	59.32					59.08	59.21			59.18	59.1				59.2			59.06	59.1	59.2	59.2		59.1	59.09	59.3					59.2	59.31				59.2	59.19	59.08	59.31	59.41	59.18	59.1	59.19	59.09
Size 12							59.8	59.9	59.9	59.9			59.9	59.9																	59.69	59.9	59.8	59.8			59.8	59.9											59.8
Size 13																60.63				60.53								60.63												60.64
Size 14		62.41			61.96	62.36															62.13									62.74													62.26	62.35
Size 15	62.54																												62.74															63.67			62.84	62.82
Size16
Size 17					65.15	65.43																							65.68	65.79													65.52	65.59			65.76	65.73
Size 18					66.37																										66.33	66.62											66.63	66.7
Size 19
Size 20
Size 21	70.73	70.51
Size 22		72.06
Size 23					73.54	73.82																								74.18													73.76	73.7			74.11	74.04
Size 24												74.88																	74.28							74.93
Size 25											74.76																								75.08
Size 26								76.49		76.48				76.47																		76.59		76.49				76.49
Size 27						77.62	76.45		76.5				76.46																	77.66	76.35		76.37				76.47											77.69
Size 28					77.53	78.81		79.2		79.3				79.3		79.29				79.18		79.28				79.1			77.66	78.98				79.3								79.08		78.83		79.29		78.89
Size 29		79.39	79.2	79.4	78.82							79.4						79.39			79.18		79.21	79.39				79.39	79.09		79.19	79.38	79.2			79.51		79.4		79.39			78.92				78.89
Size 30	79.39	80.8					79.29		79.28		79.3		79.29		79.4		79.3		79.29						79.39		79.39								79.4		79.3		79.28		79.39				79.5				79.5
Size 31								82.76	80.6	82.47	80.79			82.68																	80.8	82.51	80.79	82.65									80.29
Size 32						83.71																																	81.21					83.85
Size 33							82.58		82.51				82.77																		82.29
Size 34	84.21				83.79	84.97		85.11		85.03				85.06																		85.51		85.47				85.5					83.96				83.97
Size 35
Size 36							85.23	87.94	85.11	87.87		88.24	85.04	87.81																	85.36	87.79	85.42	87.8		88.24	85.45	87.83		88.15		88.05
Size 37		89.29						89.68						89.77																		89.47		89.24
Size 38							87.88	91.33	87.89	91.08	87.99		87.88	91.13																	87.72	91.15	87.77	91.17	88.24		87.81	91.22	88.19
Size 39	89.37											92.45	89.82					93.18													89.28		89.33			92.82
Size 40	90.55						91.28		91.14				91.28																		91.04	93.99	91.17				91.23
Size 41											92.12			97.7																		97.49			92.83
Size 42		98.38																																		98.59
Size 43		99.52		99.53		99.25		99.43		99.52		99.16		99.24		99.24		99.24		99.33		99.52		99.43		99.52		99.33		99.52	97.32	99.61		99.44				99.43		99.43				99.35		99.24		99.43
Size 44	98.36	100.19				100.94					98.21	100.85				100.86				100.86		100.87						100.39		100.87				100.66	98.69							100.1				100.1		100.67
Size 45	99.32	101.43	99.43	101.44	99.44		99.53	101.59	99.23	101.05	99.25		99.62		99.34		99.15	101.15	99.42		99.24		99.34	100.95	99.24	100.95	99.33	101.06	99.23		99.33	101.27	99.33	101.61			99.43	101.14	99.42	101.06	99.42	101.06	99.54	101.12	99.24	101.33	99.14		99.34
Size 46	100.19				100.93		101.05		100.58			101.9		101.72			100.76						100.94										100.77			101.88													101.05
Size 47	101.45				101.57				101.65		101.53		101.53																		101.44	102.53	101.63						101.16		101.65		101.39				101.35
Size 48		104										103.41																							101.9	103.57				103.94
Size 49																															102.58
Size 50	104.15	105.52										105.95																							103.6	105.91			103.86		104.16
Size 51
Size 52	105.4										105.81																								105.86
Size 53																																												108.2
Size 54	107.51											109.43																								109.36							108.31
Size 55		109.96									109.21																								109.33
Size 56
Size 57		112.12																																		111.87				112.3
Size 58	112.29																																		112.04
Size 59	113.62	113.53	113.53	113.63	113.45		113.44	113.44	113.43	113.53	113.25	113.44	113.34	113.44	113.62	113.44	113.53	113.44	113.53	113.43	113.34	113.53	113.44	113.53	113.44	113.44	113.53	113.62	113.62	113.43	113.34	113.43	113.35	113.44		114	113.53	113.54	113.43	113.53	113.62	113.43	113.63	113.54	113.53	113.53	113.43	113.44	113.62
Size 60	114.48	114.47				114.18					114.74																			114.75									114.38			114.67
Size 61	115.53	115.41	115.41		115.66					115.5		115.02			115.5	115.13	115.5	115.5	115.79		115.69		115.2		115.6				115.22			115.24			115.11	115.02					115.5						115.22	115.41	115.6
Size 62				115.76												115.88				115.62		115.69		115.6		115.78		115.69		115.6	115.91			115.78					116	115.6		115.81
Size 63					116.4									116.25																		116.48
Size 64			117.66		117.23	117.1																																					117.6	117.37
Size 65	119.72		119.63		119.45		119.54		119.62		119.63		119.63		119.72		119.53		119.53		119.53		119.45		119.63		119.63		119.63		119.52		119.63		119.72		119.63		119.62		119.72		119.63		119.72		119.44		119.81
Size 66		120.09		119.72		119.55		119.63		119.53		119.63		119.63		119.44		119.53		119.72		119.63		119.72		119.63		119.63		119.53		119.72		119.72		119.72		119.63		119.53		119.91		119.73		119.53		119.53
Size 67	121.6		121.67		122.09								121.49				121.3		121.69				121.56		121.58		121.68		121.4		121.5		121.57		121.47				121.59						121.94		121.4
Size 68		121.49		121.76				121.66				121.65						121.4		121.59		121.68		121.67				121.59		121.5		121.61		121.85		121.46		121.47		121.78		121.6		121.45		121.49
Size 69																															123.36	123.12		123.34
Size 70
Size 71	125.93	125.77
Size 72
Size 73													130.06
Size 74																			131.16												131
Size 75	132.13													130.15																		130.3
Size 76		131.26																131.54
Size 77							135.62		135.87				135.73							132.22		131.78									135.55		135.64				135.66												135.66
Size 78	136.54		136.03
Size 79	137.76		137.69					135.71		135.85				135.63							137.32				137.78						137.78	135.95		135.69				135.66	137.39		137.65
Size 80	139.63		139.45	136.29	139.46		139.53		139.72		139.54		139.35		139.45		139.63		139.53		139.54		139.45		139.45		139.53		139.54		139.54		139.54		139.54		139.54		139.53	136.34	139.53		139.64		139.63		139.44		139.54
Size 81		136.56			141.28										141.12								140.93		140.56		141.04		140.47										140.95
Size 82		137.68	141.4	137.78															141.42	137.6		137.57				137.69		137.76	141.32											137.84			141.56				141.41
Size 83		139.44		139.44		139.45		139.54		139.54		139.54	142.44	139.44		139.54		139.54		139.45		139.53		139.54		139.35		139.72		139.35	142.55	139.53		139.63		139.54		139.54		139.53		139.53		139.64		139.54		139.54
Size 84		140.94								141.21		140.83						141.13		140.38				140.74
Size 85						141.46										141.22				141.22				141.48		141.22		141.78		141.6														141.37				141.59
Size 86														142.62																		142.75
Size 87																																				143.42
Size 88													148.24																		148.87
Size 89														145.34
Size 90							150.44		150.58				150.58	146.93																	150.19
Size 91				148.25			152.57		152.68				152.54	148.33																	152.18	148.92	152.48
Size 92		150.1												150.39
Size 93	155.29							150.6		150.8																						150.63							154.98						154.89
Size 94								152.35		152.56				152.53																		152.52		152.36							155.94
Size 95	157.18																																						156.69		157.16				156.65
Size 96		155.15																																						154.38
Size 97	159.44				159.54		159.54		159.62		159.44		159.53		159.54		159.53		159.62		159.44		159.45		159.63		159.62		159.34		159.43		159.63		159.45		159.53		159.72	155.78	159.53	155.76	159.64		159.44	155.73	159.44		159.63
Size 98	160.47	156.74	160.46						160.47																															157		156.99				157.03
Size 99					161.45								161.47																161.21		161.03										161.3		161.35				161.49
Size 100	162.9	159.35	162.78			159.54		159.45		159.35		159.45		159.44	162.57	159.44	162.41	159.35	162.44	159.44	162.58	159.53	162.56	159.35	162.87	159.53	162.52	159.53		159.44		159.43		159.63		159.36		159.54	162.62	159.53	162.88	160		159.64	162.49	159.44		159.44
Size 101	163.93	160.46	163.8	160.46				160.28						160.46					163.47		163.6	160.56	164.2		163.8		163.46					160.28							164.21						164.06
Size 102						161.36		161.48		161.02		161.28																		161.21				161.1						161.12	164.46	161.12
Size 103		162.78		162.86											165.59	162.76	165.64	162.76	165.63	162.7	165.8	162.87	165.66	162.68		162.86	165.7	162.79												162.8		162.8				162.76
Size 104	166.35		166.2																						166.2														166.44		166.88
Size 105	167.84	163.89	167.77	163.78											167.51		167.39	163.96	167.41	163.72	167.46	163.89	167.49	163.7	167.96	163.78	167.38	163.81											167.47		167.9				167.37
Size 106																																								164.39		164.39				164.33
Size 107
Size 108		166.29		166.17												166.26		166.17		166.22		166.38		166.19		166.27		166.22												166.72		166.91				166.81
Size 109		167.86		167.83												167.73		167.82		167.8		167.86		167.86		167.92		167.89												167.66		167.75				167.64
Size 110									171.47				171.31		171.89		171.73		171.8		171.95		171.94								171.05		171.22						171.94			168.87			171.86
Size 111	172.59		172.47			169.85	172.68																		172.47		172.03				172.44										172.62					169.29
Size 112									172.77				172.77																				172.69				172.75		173.05										172.75
Size 113	173.61		173.85		174.26									171.36			174.21															171.43		171.62
Size 114	174.91	172.46	174.86	172.5				172.69		172.74				172.75		172.41		172.32	174.42	172.34	174.43	172.56	174.39	172.46		172.51	174.53	172.43				172.74		172.62				172.72	174.44	172.49	174.84	172.59			174.43	172.41
Size 115				173.79													175.78	173.69		173.63		173.94		173.57		173.61		173.82			175.21
Size 116		174.86		174.98	176.6						176.27					175.06		174.79		174.74		174.86		174.95				174.74							176.47					175.09		175				174.79
Size 117																																176.84				176.22			177.59		177.97				177.63
Size 118																																								178.06		177.96				177.9
Size 119					179.55		179.54		179.54		179.64		179.45		179.55		179.45		179.63		179.45		179.46		179.54		179.54		179.54		179.54		179.64		179.55		179.45		179.54		179.54		179.46		179.64		179.54		179.54
Size 120	180.37		180.28			179.46		179.54		179.63		179.55		179.54		179.54		179.54		179.54		179.45		179.54	180.27	179.64		179.54		179.54		179.54		179.45		179.55		179.55		179.63	180.28	179.54		179.55		179.45		179.54
Size 121		180.18	181.29	180.27							181.28											180.37					181.48	180.37	181.38		181.1									180.37		180.09
Size 122		181.66		181.36		181.52				181.1		181.45						181.57													182.39							181						181.25
Size 123											184.37																				184.69	182.79		182.64						182.21
Size 124	185.92		185.96		186.23						186.01	184.79			185.94		186.16		185.82		186.05		185.6		185.92		185.73				186.34	185.01		184.72	186.35				186.04		186.31				186.2
Size 125		185.89		186												185.98		185.89		185.92		185.97		185.94		185.86		186.08								186.23				186.26		186.28				186.23
Size 126														188.05																	188	188.17		188.08			187.96	188.11		188.55		188.4
Size 127		190.39																														189.83	188.11						188.26	190.48	188.44	190.15
Size 128	190.34													190.79																	189.74	190.67														190.52
Size 129									191.18				190.76									191.84														191.37					190.57
Size 130		192.13		192.25			192.08	192.1		192.35			192.13	192.07					191.72	192.28	191.71			192.49		192.25		192.41			191.67	192.33	192.02	192.06			192.16	192.11	191.78	192.13		192.18				192.17			192.08
Size 131	192.19	192.95	192.26						192.29																192.2																192.33	193.19				193.35
Size 132																																			194.04	194.07
Size 133							195.54	195.61	195.64	195.72			195.61	195.54																	195.52	195.66	195.74	195.67				195.56											195.54
Size 134			196.91															196.62													197.35		197.65
Size 135							197.73	197.76	197.96	197.91			197.81	197.72						197.8		197.34										197.88		197.66			197.72	197.83
Size 136	199.17		200		199.47		199.64		199.72		199.55		199.54		199.73		199.73		199.63		199.55		199.64		199.46		199.63		199.63		199.27		199.46		199.73		199.55		199.63		199.91		199.73		199.64		199.54		199.64
Size 137	200.99	199.18			200.26	199.56		199.55		199.64		199.55		199.64	200.54	199.73		199.45	200.45	199.54	200.89	199.54	200.97	199.73	200.45	199.54		199.63	200.73	199.63		199.72	200.63	199.55	200.53	199.64		199.64	200.81	199.63		199.72		199.65	200.89	199.64		199.64
Size 138		200.99		200.53		200.7					201.25					200.71		200.45		200.63		200.54		200.53		200.81	201.18	200.81		200.8	201.27			200.62		200.79				200.36				200.52		200.98	201.08	200.62
Size 139	201.89						201.69		201.83				201.69																		202.26		201.7				201.71				201.98								201.78
Size 140						201.58	202.67	201.68		201.79			202.68	201.71																		201.82	202.59	201.6			202.62	201.78											202.76
Size 141								202.75		202.78				202.8																	203.26	202.73	203.58	202.57			203.7	202.66											203.48
Size 142					204.51		204.74		204.94				204.74																		204.35	203.73		203.64				203.65
Size 143	205.07	205.15				204.83		204.62		204.77				204.7																		204.74												204.65
Size 144	206.52	206.61	206.54	206.57																											206.82								206.16	206.63	206.71	206.59				206.45
Size 145							207.26	207.4					207.44	207.24																		207.4	207.09	207.04
Size 146	208.54	208.42																													208.65	208.97	208.9	208.75			208.97				208.64
Size 147												209.58																							209.74	209.58						210.1
Size 148														210.34																													210.31	210.42
Size 149	213.72		213.72				213.63		213.72		213.73		213.63		213.82		213.82		213.63				213.73		213.72		213.72		213.82			211.57	213.63				213.63		213.72		213.81		213.64		213.82		213.63		213.82
Size 150				212.36			215.24		215.43				215.05		215.34																215.24
Size 151		213.72	215.62	213.63		213.82		213.73		213.72		213.91		213.72		213.63		213.63		213.63		213.44		213.73		213.72		213.82		213.81		213.35		213.64		213.73		213.82		213.63		213.91		213.82		213.63		213.72
Size 152																														214.68
Size 153				215.62		215.48				215.43				215.6				215.62		215.62				215.59		215.53		215.41		215.65		215.45		215.31				215.5					217.6					215.14
Size 154	218.26																												218.41												219.13
Size 155	220.37		220.09		220.44		220.36		220.18		220.45		220.18	216.63	220.18				220.55		220.63				220.09		220.63		220.54				220		220.18		220.09		220.64		220.18		220.18		220.45		220.36		220.36
Size 156		217.94															220.81																									218.19
Size 157					221.41		221.26				221.25		221.45		221.44		221.54		221.74		221.17		221.07				221.36				221.36		221.34	218.78
Size 158		220.18		220.18		220.35		220.54		220.18		220		220.27		220		220.45		220.18		220.64		220.27		220.36		220		220.55		220.28		220		220.09		220.27	222.01	220.27		220		220.44		220.18		220.36
Size 159					222.2					221.27				221.27	222.78		222.62		222.92			221.36					222.62					221.47		221.53				221.35	222.83						222.95
Size 160		223.05
Size 161							225.39		225.46																						225.23		225.35				225.46
Size 162	226.27							225.44					225.59	225.41																		225.66		225.55				225.38
Size 163				227.93			227.43	227.48	227.35	227.45		227.97	227.46												227.07				227.31		227.11	227.56	227.48			227.76	227.33	228.39			227.08	227.59	227.58	227.52				228.29
Size 164	228.96	229.02		228.55		228.69		228.88	228.25	229.14		228.76				228.62		228.87		228.98		229.27		229.05		229.23		228.66	228.38	229.19				228.75	228.32	228.81						229.38				229.11	228.82		228.92
Size 165			229.54				229.38	229.5	229.24	229.76			229.68	229.7		229.51		229.67		229.7			229.63					229.47			229.34	229.72					229.11			229.66							229.62
Size 166					230.62						230.54						230.55		230.66																										230.73
Size 167											231.33						231.35		231.28				231.12				231.65												231.28
Size 168		233.96
Size 169	234.12	235.02
Size 170	235.18
Size 171		239.65		239.83		239.58		239.66		239.65		239.66		239.74		239.83		239.57		239.56		239.74		239.65		239.65		239.65		239.74		239.56		240		239.49		239.74		239.56		239.82		239.58		239.57		239.48
Size 172		240.9				240.61		240.89		240.81		240.88		240.98		240.62		240.9		241.09		240.54		240.71		240.9		240.98		240.82				240.8		240.89		240.88						241.04		240.71		241.08
Size 173												241.95
Size 174	239.65	242.79	239.57	242.77	239.41		239.57		239.65		239.66		239.65		239.48		239.57		239.56	242.73	239.66		239.57	242.83	239.65		239.39		239.56		239.56		239.65		239.57		239.65		239.56		239.74		239.66		239.57		239.56		239.57
Size 175	240.73	243.96	240.63		241.14		240.63		240.45				240.89		240.91		240.54		240.64		240.81		240.97		240.81		240.73		240.63		240.73				240.97		240.81		240.73				240.97		241.08		240.81		240.81
Size 176																			241.91				242.3																242.09
Size 177	242.82
Size 178	243.82	249.82		249.82		249.56		249.73		249.64		249.82		249.82		249.73		249.73		249.73				249.73		249.55		249.82		249.82		249.91		250		249.73		250		249.64		249.91		249.74		249.82		249.73
Size 179		251.34		251.14				250.97		251.15		251.41		251.34		251.16		251.06		251.07				251.15		251.07				250.9		251.35		251.05		250.96		250.97				251.35		251.22		251.42		250.98
Size 180																																								251.88
Size 181	249.64		250.09		249.56		249.64		249.64		249.82		249.73		250		249.64								249.55		249.54		249.91		249.73		249.82		249.82		249.91		249.73		249.73		250		249.82		249.64		249.73
Size 182		259.73		259.74		259.57		259.65	251.08	259.65		259.82		259.64		259.73		259.29		259.64		259.47		259.65		259.73		259.73		259.73		259.82		259.91		259.91		259.56		259.64		259.91		259.74		259.73		259.65
Size 183	251.26	260.99				260.7		260.62		260.9		260.97					251.42	260.98		260.72		260.72		261.07	251.51	260.81	251.17	260.9		260.9	251.16	260.82				260.97				260.72	251.17		251.22			260.9		260.9	251.24
Size 184									252.07																	261.97						261.82														262.06
Size 185	259.91		259.82		259.57		259.65		259.73		259.82		259.64		259.74		259.65		259.64		259.74		259.56		259.56		259.55		259.73		259.64		259.74		259.74		259.65		259.64		259.82		259.74		259.74		259.73		259.82
Size 186	261.09		260.8		260.96	264.28	260.81		261		260.71		260.72		261.07		260.63		261		261.07		261.06		260.72		260.81		261.08				260.89								260.99				261.24		260.72
Size 187																	261.88														262.07								261.9
Size 188						266.63																																						266.72
Size 189					264.01	268.37																								268.89														268.37
Size 190		270.02
Size 191						271.41
Size 192					266.37																					272.7																	266.88
Size 193					268.02																																						268.36
Size 194					269.41	276.53																																						276.36
Size 195					271.15
Size 196		280		279.73		279.65		279.82		279.91		279.74		279.82		279.73		279.82		279.73		279.73		279.91		279.91		280		279.91		279.64		279.91		279.82		279.74		280		280		279.91		280		279.82
Size 197						280.77		280.96		280.97		280.61		280.71						280.53				280.79				280.79								280.95				280.97
Size 198										281.94																						282.24											276.44
Size 199
Size 200
Size 201	279.55		279.91		279.65		279.82		279.73		279.82		279.73		279.65		279.64		279.82		279.91		279.74		279.73		279.82		279.64		279.64		279.82		279.82		279.64		279.55		279.64		279.91		279.82		279.46		279.64
Size 202	280.89				281.03		280.44						280.88						280.8		280.44		280.52		281.15				281.06																		280.71
Size 203																															282.12
Size 204
Size 205		293.97		293.76												293.89		293.73		293.77		293.68		293.76		293.88		293.79												293.77		293.74				293.73
Size 206
Size 207
Size 208	293.83	297.73	293.8	297.66											293.3	297.73	293.28	297.65	293.42	297.63	293.42	297.81	293.22	297.75	293.89	297.73	293.42	297.73											293.42	297.81	293.88				293.42
Size 209		299.83		299.65		299.66		299.66		299.65		299.83				299.74		299.57		299.56		299.65		299.65		299.65		299.65		299.65		299.82		299.83				299.74		299.65		299.74				299.65		299.74
Size 210														300			296.95		297.11		297.23		297.09				297.2																	300
Size 211	297.8		297.73			300.92		300.93		301.11		301.6		301.28											297.91					301.2				300.84		301		301.02						301.24				301.29
Size 212	299.74	301.89	299.65	301.87	299.58	301.75	299.65		299.74				299.74		299.39	301.86	299.3	301.63	299.3	301.81	299.31	301.81	299.31	301.78	299.65	301.79	299.39	301.79	299.56				299.74				299.74		299.3	301.88	299.73	301.9			299.31	301.88	299.65
Size 213		303.09		302.98							299.91	302.79				303.06		302.92		303.02		303.02		302.88		302.99		302.99			299.83					302.68						303.03	300						299.91
Size 214					301.16		301.02		301.03		301.09		301.01		301.44				301.46										301.29		300.77		301.02		301.26		301.03			303.87		303.9	300.92		301.34	303.87	301.03		301.02
Size 215	301.8		301.78														301.52				301.52		301.51		301.95		301.54												301.55		302.08
Size 216	303.01	306.74	302.97	306.78							302.36	306.3			302.71	306.76	302.72	306.65	302.76	306.68	302.8	306.68	302.78	306.76	303.06	306.72	302.82	306.72							302.96					306.75		306.71				306.83
Size 217																																							303.54		304				303.54
Size 218		309.91		309.84														309.55		309.69		309.78		309.64		309.71		309.71												309.41		309.38				309.81
Size 219											306.04				306.24	310.09	306.16		306.16		306.32		306.36				306.29												306.16						306.28
Size 220	306.84	311.86	306.76	312.04														311.86		311.93		312.11		311.94	306.76			311.67												311.74	306.91	312				311.86
Size 221		313.91		313.91		313.82		313.73		313.64		313.82		313.82		313.64	308.68	313.64	308.89	313.82			308.94	313.82		313.64		313.46		313.82		313.82		313.82		313.82		313.73	308.36	313.73		313.82		313.65		313.82		313.91
Size 222	309.85		309.65			315.2		315.31		315.14		315.22				315.33					309.2			315.14	309.65	315.33	309.1	314.95		314.95		315.14				314.75					309.67							315.03
Size 223	312.1		311.77											315.43						315.71																			311.48
Size 224	314		313.64	316.06	313.65		313.55		313.73	316	313.64	315.78	313.64		313.73		313.64		313.82		313.37		313.74		313.73		313.73		313.82		313.64	315.9	313.82		313.91		313.64				314		313.91	315.94	313.73		313.64		313.82
Size 225																													314.86		314.57
Size 226					315.2			318.4	315.35		315.4						315.33						315.29												315.22		315.22						315.2				315.33
Size 227		320.36		320.35		320.44		320.18		320.27		320.18		320.72		320.36		320.27		320.27		320.45		320.36		320.36		320.36		320.36	316.09	320.82		320.27		320.44		320.27		320.45		320.54		320.44		320.36		320.54
Size 228
Size 229
Size 230	320.45	324.19	320.36	324.23	320.35		320.63		320.18		320.44		320.54		320		319.9	323.9	319.9	324.04	320.09	324.2	319.91		320.45	324.29	320	324.12	320.54		320.36		320.45		320.18		320.09		320	324.24	320.45	324.32	320.35		320		320.27		320.18
Size 231					321.21																												321.16
Size 232		327.36		327.54									321.97																																				321.61
Size 233				328.32	322.34																																			328.32
Size 234	324.42		324.19																		323.98				324.29		324.02					328.62							324.03		324.14	328.4
Size 235		329.47		329.62																329.26		329.66		329.69		329.75		329.41												329.64		329.9
Size 236																																								331.31		331.21
Size 237	327.7	332.25	327.54	332.28																						332.19													327.84	332.44		332.69
Size 238		334.51	328.42					334.17						334.21								334.52		334.42		334.53					328.16	334.26		334.08				334.25		334.35	328.32	334.34
Size 239	329.64		329.73	334.67																334.67	329.19						329.38	334.62											329.33
Size 240																																							330.64		331.05
Size 241	332.44		332.33					337.9						337.88											332.46																332.63
Size 242							334.07						334.04				334.26		334.01						334.27						333.88	338.88	334.19	338.57			334.1	338.74	333.76		334.12
Size 243	334.43	339.91	334.56	340.35		339.75		340.09		339.83		339.92		339.83		339.83		339.66		339.91	334.39	339.66		339.92		340.18	334.39	339.92		339.83						340.09		339.66		339.75		339.83		339.75		340		339.83
Size 244		340.79		341.05				341.31		340.98				340.71		341.06		340.79		340.53		340.89		341.05				340.88		340.89	336.61									340.89		341.16
Size 245		342.21		342.28						341.86			337.71	341.59				341.76		341.96						342.04														342.32		342.23				342.21
Size 246																															338.48		338.73				338.81
Size 247	340.09		340.18	347.56	339.67		339.58		339.74		339.92		339.75		339.75		339.92				339.67		339.67		340.18		339.75						340		339.92		340.18				339.83		339.75		339.92		339.49		340
Size 248	341.16		341.14		340.68		341.24								340.7		340.87		340.71		340.44		340.69				341.05		340.44		340.96				340.96				340.79		340.98		341.12		340.7		341.06
Size 249			342.28										341.68				341.74		342.21		341.92																		342.02		341.88				342.18
Size 250
Size 251								352.35		352.79				352.46																		352.73		352.09				352.41
Size 252								354.81		355.1				354.85																		354.97		354.72				354.79
Size 253							352.46						352.55																		352.1		352.41				352.55												352.49
Size 254		357.78		357.7					352.8													357.85
Size 255		359.82		359.73		359.57	354.85	360	355.05	359.82		359.91	354.85	360.09		359.82		359.73		360		359.55		359.47		359.82		359.73		359.73	354.47		354.71	360		359.74	354.94	360.09		359.46		359.46		359.74		359.73		359.73
Size 256						360.95				360.71																360.71				360.71				361.22														360.62
Size 257								361.84		361.85				361.76										361.5								362.32						361.49
Size 258	357.85		357.7																357.87		357.64				357.78							364.29
Size 259	360		359.82		359.74		360.09		359.64		359.83		359.91		360		359.82		359.82		359.74		359.91		359.73		359.65		359.64		359.82	365.45	360		359.65		360		359.56		360		359.83		359.82		359.82		359.82
Size 260					361.02				360.36										360.79		360.87		360.77				360.79		360.53																361.04
Size 261					361.7		361.84		361.89				362.03		361.65		361.4														361.75		362.11				362.12												362.03
Size 262
Size 263																															363.14	374.64
Size 264																															364.72	377.05
Size 265						377.76																								378.58														377.78				378.5
Size 266		380.18		380				379.91						379.82		380.09		379.56		379.47		379.56		379.82		380		379.74				379.73		379.91		380.09		380.09		379.65		379.82
Size 267		380.98		380.79						381.06								381.15		380.72																				381.16
Size 268
Size 269						382.07																								382.67	374.5	382.24																382.58
Size 270					377.12																										376.68													383.01
Size 271						384.21																							378.49	384.45																	378.67	383.92
Size 272	380		379.91				379.74		380		380.26		379.74		379.83				379.74				379.66		380		379.39				379.56		379.74		379.91		379.82		379.56		379.82				380.17				379.47
Size 273			380.62			387.14																	380.6																			387.1
Size 274					381.78
Size 275																													382.58		382.38													390.05
Size 276						391.17		391.62						391.6																				391.68									383.21
Size 277					383.91																								384.45			391.75															383.76
Size 278
Size 279					386.45	394.77
Size 280
Size 281						396.32																																						396.4
Size 282																																	390.06											398.54
Size 283
Size 284												400.34				400.35														400.7
Size 285				400.95	394.17			401.39				400.94		400.78										401.21		401.56		401.04				401.42						401.29		400.96								400.97
Size 286																																		401.89
Size 287					395.6
Size 288																																											396.55
Size 289																													397.34											406.4	397.7
Size 290	399.55				399.41	407.56	399.21														399.57		399.57				399.56		399.56															408.26	399.48
Size 291			399.74				400		399.82		399.66		399.91		399.74		399.65		399.65						399.74						399.83		400				399.82		399.83		399.82		400				399.73
Size 292									400.8								400.86		401.3										400.44		400.94						400.52												400.43
Size 293												412.52																								412.52
Size 294		413.91		413.91		413.74		413.74		413.82				413.65		413.91		413.82		413.73		413.38		413.74		413.47		413.82		413.64		413.73		413.48				413.83		413.64		413.64		414		413.74		413.65
Size 295								414.79						414.8				414.91		414.81						415				415.27		415.18		414.8														415.07
Size 296	406.53		406.48			416.03				415.52																								415.97					405.75
Size 297												416.33																																416.26
Size 298																																				417.76							409.02
Size 299		420.09		419.91		420.17		420.44		420.27		420.53		420.44		419.91		420.44		420.36		420		420.26		420.36		420.18		419.73		419.82		420.09		420.52		420.18		420.27		420.18		420.09		420.53		420.44
Size 300				420.7							411.84											420.89
Size 301												422.1																				421.35			412.69
Size 302	413.64		413.56		413.66		413.74		413.64				413.38		413.91		413.83		414.18		413.65		413.83		413.82		413.65		413.73		413.74		413.65			422.36	413.74		413.74		413.82				413.65		413.64		413.65
Size 303			414.91									424.2			414.89				415.07		414.98								414.64		414.71		415			424.53	414.72								415.06
Size 304					415.56						415.76				415.7								415.41																415.61								415.54		415.34
Size 305						427.87																								428.56													416.38	427.74				428.36
Size 306																																			417.94
Size 307	420.27		420.27		420.26		420.35				420.09				420.09		420.44		420.18		420.09		420.34				420		420		420.44		419.91				419.82		420.44		420.36		420.17		419.82		420.27		420.09
Size 308									420.63				420.71												420.71				420.8						420.53	431.47
Size 309							421.33		421.26		421.39										421.22																421.24										421.34
Size 310						433.82													421.59											434.42														433.92				434.49
Size 311																																			422.36
Size 312
Size 313																																			424.55
Size 314						437.77																								438.5														437.78				438.31
Size 315					427.4			438.78						438.94																		439.11		438.87									427.69
Size 316		439.91		439.82				439.57		439.47		439.91		440.09		439.74		439.83		439.64		440		440.09		439.65		439.74	428.48	439.82				439.65		439.91		439.65		439.74		440		439.83		439.65	428.38	439.73
Size 317														440.8												440.27												440.53
Size 318				441.41				440.97		441.43	430.46																					441.08		440.97
Size 319																										441.88		441.69							431.86	442.02				441.79
Size 320					433.17																															442.9
Size 321						444.97																							434.51														433.81	444.73			434.51
Size 322
Size 323					437.05																																									447.98
Size 324												448.75																								448.88							437.68
Size 325																													438.41		438.7		439.04														438.58
Size 326	439.56		440		439.92		439.56		439.55		440				439.91		439.65		439.56		440		440		439.65		439.48		440.09				439.48				439.47		439.83		440		439.74		439.91		439.65		439.39
Size 327	440.9		440.53			451.69													440.35						440.89						440.71		440.89			451.61	440.62
Size 328							441.07		441.17				441.16						441.24
Size 329																							441.64									453.93
Size 330					443.94							456.28																								456.29
Size 331																																457.37											444.82
Size 332																																															446.03
Size 333		459.91		459.82	446.77			459.73		459.91						459.91														459.64				459.73										459.91		459.91		459.55
Size 334														460.27				460.44						460.26				460				460			449.02			460		460.54		460.18
Size 335								460.88		460.8				461.42		461.25				461.07						460.71				460.72		460.81						461.23						460.69				460.8
Size 336					450.98							462.1																								462.19												461.6
Size 337																																			451.76
Size 338												464.02																			453.44					463.85
Size 339												466.48																								466.57
Size 340		467.93		467.69												468.02		467.75		467.79		468.02		467.6		467.72		467.67							456.45					468.15		468.13
Size 341												468.58																			457.07					468.5										468.61
Size 342						470.42
Size 343	460						460.09		460				459.64		460.17	471.24	459.91	471.14					460.09		459.73		460	471.33	459.82		459.82		460				459.91		460		460.18		459.82		459.74				459.82
Size 344		472.31	460.71	472.21			460.71					472.26				472.04		472.39		472.27		472.49		472.38	460.53	472.34		472.22								472.36			460.88								460.45
Size 345							461.32				461.13		461.15		461.22								461.37		461.33
Size 346		474.27		474.15					461.71							474.1	461.66	474		473.98		474.19		474.06		474.21		474.19								473.94				474.07		474.19				474.04
Size 347																																			462.1
Size 348											463.3																								463.94
Size 349											465.99																													478.02
Size 350															466.83												466.95								466.74
Size 351	468.19	480	467.68	479.91		479.83		479.56		480.18	468.07	479.91		479.55		480.09	467.71	479.55	467.45	480	467.68	479.82		479.91	467.72	479.73		480.09		480.09		479.46		479.82		479.74		480.18			468.19	480.27		480.26	467.68	480.18		479.73
Size 352										481.08										481						480.9						480.82			468.5			480.99								480.8		480.99
Size 353					469.9									481.43				481.26						481.25																				481.49
Size 354												481.87					470.6		470.65		470.73						470.83					481.73
Size 355	472.15										471.72						471.83		471.81		472.04				471.45		471.88
Size 356			472.28																						472.52										472.45
Size 357															473.76		473.76		473.76				473.81				473.82					488.78													473.79
Size 358	474.22		474.15																		473.88				474.21														473.91		474.13
Size 359																																				493.14
Size 360																																				494.74
Size 361																																							477.35
Size 362		500.27		499.91		500						499.46		499.73		499.82		499.64		499.82		499.82				500.18		499.73		499.91				499.82		499.73		499.82		499.82		499.63		500.09				500
Size 363								500.36		500.36														500.45		500.91
Size 364	479.64		479.73		479.91		480.27		480		479.56		479.91		479.74		479.56		479.82	501.2	479.82		480		479.91		480.27	501.18	480		480.09		480.27		479.65		480			501.47			479.91		480.35		480.18		479.64
Size 365	481.09				480.95										481.24				480.63				480.78		481.25				481.27			502.22		501.91											481.14		481.09
Size 366																															481.5
Size 367																																							485.54
Size 368								508.99		508.91				508.81																		508.9		508.78				508.83
Size 369
Size 370				510.3																											494.83				494.8					510.71		510.59				510.38
Size 371		514		513.91				514.26		514		513.91		513.82		514						514.09		514.27						514.18		514.09		514.09		514.27		514.27				514.09		514.26		514		514.27
Size 372	499.91	514.73	499.82		499.74	514.52	499.55				500				499.82		500.27	514.36	500.18	514.36	499.47		500		499.64	514.45	499.64	514.54	499.91		499.64		499.91		500		499.37			514.45	499.82		500		499.65		499.82		499.91
Size 373				515.07																			500.79																			515.11
Size 374					501.21	519.83		519.82		520.46	501.32	519.91		520.09						520.09						519.91		520		519.91	501.43	520		520.18		519.91		520						519.91		519.91
Size 375						520.8		520.62						520.91						520.55				520.72				520.91		520.55			502.07	521.07		520.99												520.54
Size 376				521.98				521.96		521.82						521.44				521.38										521.56		521.66
Size 377		522.18														522.53																								522.47		522.75				522.63
Size 378							508.95		509.13				508.84																		508.52		508.75				508.92												508.84
Size 379
Size 380	510.62	526.82	510.58	526.66														526.73		526.53	510.19	526.94		526.51				527.04											510.43	526.78	510.61	526.52
Size 381																										527.28
Size 382																																																	513.82
Size 383	514.09		514.36		513.91		514		513.91		514.18				514.35				513.91		514.44		514.26		514.09		514.45		514.09		514	529.88	514.27				514.09		514.35				514		514.18		514
Size 384																	514.54																		514.54		514.81
Size 385	514.91																				515.22
Size 386																													515.52
Size 387		540.46		540.27	520	540	520.27	539.82	519.55	539.91	519.91	540.27	520	540	519.91	540.37		540.28				540.46	520.26	540.55	519.73	539.81	520.36	540.37	520.27	540.19	520.18	540	520.18	539.82	520.18	540.09		540			520.18	539.91	520.27	540.27		540.28		540.28
Size 388					520.96			540.64					520.91				520.9		520.9	540.74									520.91						520.98		520.81			540.74							520.46		520.63
Size 389															521.69		521.97										521.52												522.05						521.94
Size 390	522.48		522.8																								522.24					546.09									522.58
Size 391	523.12							550.28						550.5																		550.8		550.33				550.6
Size 392										551.03
Size 393																	526.02		526.32		526.28						526.1												526.07
Size 394	526.99		526.89																						526.98																527.2
Size 395														556.73
Size 396																																558.09
Size 397		559.81				560.09		559.81		560		559.63				559.53		559.44		560.19		559.72		560.28		560.19		559.72		560.19				560.28		559.82		560				559.9		559.55		560.28		559.91
Size 398				560.37
Size 399								561.76		561.79				561.41																		562.02		561.95				561.86
Size 400														566.88																		567.02
Size 401	540.19				540				539.91				540.09	568.4	539.73				540.18				539.91		540.18		540.18		540.18		539.73	568.76	540				539.82		540				540		539.73				540.18
Size 402			540.64		540.62		540.37				540.27						540.36				540.27														540.27						540.37				540.45		540.28
Size 403																																575.72
Size 404		580.19		580.38		580		580.19				580.28		580.19		580		580.38		580		580.1		580.28		580		580		580	545.44	580.1		580.28		580.37		580.28		580		580.19		580.18		580.19		580.47
Size 405										580.67								581.14													549.91
Size 406							550.47		551.08			582.07	550.51									581.81											550.37															582.19	550.74
Size 407
Size 408													557.11	584.28																	557.24	584.83		584.26				584.33
Size 409
Size 410	559.62		560.19				559.81		559.71				559.91		560		559.63						559.64				559.72		559.91				560.19		559.72								559.73		559.91		559.34		559.81
Size 411				600.19		600.38			560.38	600.48	560.46	599.9		600.19		599.71		600		600		600	560.63	600.1	560.28	600.1	560.55	600.39		599.9		600.1		600		599.81		600.29		600		600.1		600.48		600.38		599.71
Size 412		600.67					561.58		561.82				561.4			600.58															561.3		561.87			600.58		601.24
Size 413													567.13																		566.91
Size 414						603.7																									567.94													603.81				604.25
Size 415
Size 416																															575.56					611.45
Size 417	580							614			579.91			614				613.9		614	579.72			613.9				614		613.9		613.7				614.1	579.9		579.81	614.2	580.1	613.8			580	614	579.81	614.2	579.81
Size 418		614.31	580.38	614.4	580.27				580.39			614.3	580.28		580.66	614.4	580.47		580.38				580.27	614.79	580.19	614.4	580.28		580.29		580.19		580.28	614.4				614.29					580.38	614.48	580.65
Size 419						614.98	580.85	614.98									581.41			615.01	580.84					615.6																					580.96
Size 420																615.8						615.83
Size 421		619.9		620.2				620.29		619.8		620.49	584.66	620.49		620.2				620.3		620.3		620.49		620.2		620.29		620	584.22	620.3	584.37	620.2		620.1	584.26	620.39		620.3		620.4		619.71
Size 422						620.58				620.6								620.6				620.79														620.77								620.67		620.59		620.6
Size 423																						621.79
Size 424
Size 425												636.05																								636.49
Size 426	599.8				599.45		599.71		599.71								599.43										600				599.81						599.81								599.91				599.71
Size 427											600.28	638.84	600.29		600.28				600.29		600.19		600.27		600.29				600.1				600.38		600.29		600.38		600.09		600.39		600.37				600.1		600.38
Size 428		639.61	600.58	640.1		640	600.95		600.58					640		639.31		640.2		640.1		640.2	600.91	639.71		639.9		639.7	601.06	640.1		639.7		639.9				639.71		639.6		639.7		640			600.87	639.8
Size 429						640.69		640.49		640.4														640.4		640.71																				640.5
Size 430					603.01	641.58
Size 431																													604.55																		604.55
Size 432
Size 433		660.21		660.2				659.8			607.95			659.9										659.9						660.21				659.8		660.2		660.1		660						660
Size 434			613.5		614.28			660.51	614.1	660.31		660.41	613.8	660.62	614.3		614.3	660.52	614.2	660.31	613.52		613.81		613.9	660.41	614.1	660.31	614		614.2	660.32	613.7		613.8		614		614		613.7	660.74			613.62				613.8
Size 435	614.71	661.24	614.4				614.51									660.93				660.94	615.08		614.87							661.45		661.26			614.69	661.63							614.5		614.48			661.03
Size 436																																		662.05	615.57												615.42
Size 437	619.8		619.7		619.9	663.51											619.7										620.1						620.1		619.8									663.31	620				619.9
Size 438	620.5	680	620.49	680			620.39			679.89	620.28	680	620.49		620.38	679.58		680.11	620.39		620.28		620.38		620.39	679.69		679.69	620.59		620.29	679.68		679.48		679.69	620.49		620.38	679.79	620.2		620.39	680.1			620.5
Size 439					620.75	680.31		681.03	620.7		621.23	680.93		680.41	621.25		620.68			680.53		680.52	620.77	680.2					621.09						620.68	680.21		680.31		680.84		680.21				680.31
Size 440									621.69	681.57							622.04								621.48		621.71							681.44											621.41
Size 441																																												689.18
Size 442											635.02
Size 443																																			636.16
Size 444
Size 445		700.22				700.21		700.62		700.11	638.47	700.11		700.11		700.53				700.22				700.64				700.42		700.11		700.32				700.1		700.42		700.42								700.42
Size 446	640		639.51				639.81		639.8				639.41	701.6	639.62		640		640				639.8			700.85	640				639.71		639.8		639.51				639.9			700.85	639.62			700.85			639.61
Size 447			640.5												640.5										640.1						640.49												640.4				640.41
Size 448				710.44	640.79								641.11																														641.09
Size 449		714		713.89		713.89				714.11		714.32		713.89		714.22				714.33		714.22		714				714.22		713.78				714.22		714		714.11		714.23		714.23	642.18	714		713.89		713.67
Size 450								714.43										714.65				714.66				714.54						714.56																714.89
Size 451					659.69						659.49				659.69						659.58		659.69												659.9				659.9								659.38		659.49
Size 452	660.42		660.31	719.67			660.51		660.21	719.67	660.41	719.57				720	660.6			719.44	660.72				660.31		660.73		660.62		660.73	719.89	660.21	719.78			660.21	719.78			660.21				660.41	719.89	660.21		660.41
Size 453		720.22		720.43				720.32						720.22			661.31					720.11								720.11									661.15	720.33							661.03
Size 454					661.61					721.1						721.09								720.75	661.96							720.67		720.65		720.65						720.77		720.63		720.75		720.88
Size 455								721.29																																			663.43					721.76
Size 456	679.68						680.1		679.79				679.69		680		679.79		679.89		680		680				679.68					732.44	679.79								679.68		679.69		680.11
Size 457	680.42		680.31		680.42						680.21				680.85		680.41								680.62				680.21		680.32		680.83				680.72				680.42		680.82				680.73		680.21
Size 458		739.78		740.11		740.22				739.78		740.11		740.34		739.78	681.75	739.66				739.78		739.78				740.11		740.23		740.11		739.67				739.67		740.11		740.23		739.79		739.89
Size 459								740.78		740.57								740.79		740.8				740.79		740.79										741.11												741.13
Size 460
Size 461					691.01
Size 462																																										753.36
Size 463	700.11	759.53	699.79		699.79		700.32				700.11	759.19	699.79		699.78		700.21		700.43		700.43		700.31		699.58		700		700.32	759.18	700.43		700.11	759.42	699.9		700.21		700.32		699.89	759.05	700.32		700.42	759.54	700.32	759.3
Size 464								759.77	700.54	759.88														760	700.53	759.88						759.76			700.74					760				759.77					700.52
Size 465		760.47		760.35		760.11						760.23				760.35												760.23			701.41					760.12		760.34				760.6						760.12
Size 466						760.91				761.06				760.69																760.7						760.93			709.46	760.94				760.9		760.8
Size 467			710.66																																													761.52
Size 468	714.23		714.22		714				714.22	762.11			713.78		714.11				713.66		714.22				713.78				714.22		714.34		714.22				713.89		713.89					762.03	713.57		714.33
Size 469							714.44				714.44								714.45				714.44				714.45								714.44						714.46		714.53						714.43
Size 470				768.7	715.55																																			768.82
Size 471						779.77		779.3	716					779.05																				779.29								779.63		779.31
Size 472		780		780						779.88		780.24				780								780.24		780.48		780		780.6		780		780.12		780.35				780.12			719.05			780.12	719.34
Size 473			719.45		720			781.06			719.78			780.84	719.89			781.2	720						719.45		719.89				720.11				719.56		720.11	781.18	720		720.11	780.97			719.55			781.2	719.56
Size 474	720.22		720.44				720.22		720.66	781.33																			720.44														720.42		720.66		720.54
Size 475																					720.88		720.97				720.78						720.76																720.76
Size 476						784.54							721.31
Size 477																														785.18													727.22
Size 478	739.89		739.89						740.11		740.11		739.89						740.23		739.89		740		740		739.89				739.89		739.67				739.78		739.89		740.35		740.11				739.89	786.36	740.11
Size 479					740.44		740.56								740.46														740.68		741.04	787.78			740.44
Size 480
Size 481
Size 482																																							752.65
Size 483										799.63		799.27		800		799.27		799.39						799.39				799.76				799.88		799.88				800		799.75						800
Size 484		800.12	759.42	800.61	759.78	800.36		800.48		800.75	759.65	800.49								800.25		800.37	759.89	800.73		800.25	759.65	800.74	759.76	800.12						800.48					759.4	800.38		800.6
Size 485	760.12	800.87	760.47			801.08							760.46				760.23		760.36		760.58				760						760.36		760.35		760		760.58				760.24		760.23						760.46
Size 486							760.7		761.07					801.34	761.18														760.94			801.76							760.82								761.19
Size 487
Size 488			768.69
Size 489						806.63
Size 490					779.42				778.91				779.29										778.97
Size 491			780.35				780.23		780.12		780.35				779.88								780.11		779.88		780.36						779.76				780.12				779.88		779.65		780.35				780.24
Size 492																													780.72		780.96		780.96		781.06		780.71		780.6								780.95
Size 493											781.65																																	817.9
Size 494				819.5	784.3											819.49						818.84				819.49				819.1										819.36
Size 495		820.13				819.75		820		820.39				820.51				819.75		820.52				819.87				820.26		820.38		820				820.25		820.5				819.74	784.99	820.49		820.13		820.38
Size 496				820.63								820.62										820.77		821.02					785.63					821.01						820.76		820.9
Size 497										821.42																					786.89																786.69
Size 498																										821.8					787.98
Size 499
Size 500																																												824.68
Size 501						825.64							799.39		799.14		798.77								799.39																							825.66
Size 502									799.88										799.88				799.88												799.76		799.88		799.63		799.75				799.88				799.76
Size 503	800.12		800.12		800.35		800.12				800.24		800.49				800.61				800.36						800.12				800.38		800.24										800.24				800.25
Size 504						833.99	800.98																						800.99						800.73		800.98
Size 505																																							801.49					835.18			801.24		801.34
Size 506					806.25																																							836.57
Size 507						838.33
Size 508		839.74						839.35				839.09		839.47				839.74		839.46				839.74		839.61												839.61
Size 509				840.13						840.54		840.27				840.27						840.27				840.39				840.27		840.13		839.87						840.27						840.26
Size 510		841.16				841.02		840.93												840.67				840.92				840.65								840.65						840.69		840.64
Size 511	820										819.88		819.75	841.32	820							841.46	819.88				819.75		819.61				820															841.44
Size 512			820.25						820.52										820.52		820.37		820.6		820.38						820.38				820.76		820.13								820.24				820.13
Size 513							820.88										821.01												820.9										821.24		820.91						821.02
Size 514																																															822.29
Size 515																																											825.01
Size 516					825.26																																										826.01
Size 517														849.46		849.47										849.47		849.6										849.47						849.48
Size 518		850		850.4	833.81	850		850.39				850.26				850.39		850.26		850.54										850.4		850.27		850.26								850.13				850.13
Size 519																851.05										850.66		851.07				851.09						850.67					835.27
Size 520								851.69						851.61						851.61				851.8						851.73																		851.87
Size 521																										852.12																	837.31
Size 522			839.34																839.34						839.21																839.19						839.07
Size 523	839.87				840	857.55			839.73		839.88		840								839.87										839.87																		839.87
Size 524							840.13			859.73					840.52	859.87	840.39					859.87	840.62	859.87		859.87	840.13	859.73		859.47		859.86	840.13	860			840.4	860			840.4			859.6	840.38	859.73		859.45
Size 525	840.68	860.14	840.81	860.27			841.06	860.27	840.94			860.27						860.55	840.79	860.69					840.68				840.68	860.69					840.77				840.78	860.14		860.28	840.91			860.27	840.67	860.55	840.66
Size 526											841.9			860.82															841.89							860.95				861.51							841.89
Size 527																																																861.92
Size 528
Size 529		868.06										867.48								868.08						868.11		868.17								868.01				868.12		868.02
Size 530				868.25	849.27																	868.22							848.78								849.33									868.69
Size 531									849.73			869.13	849.6				849.48														849.48								849.74				849.74
Size 532	850.4						850.26								850.51				850.26				850.36				850						850						850.51		850.41								850.4
Size 533			850.92																				850.97		851.05				851.18		850.78		851.19												850.62		850.66
Size 534						872.59			851.61																											872.12											851.46
Size 535																																							852.17
Size 536						874.09
Size 537					856.85																																						857.78
Size 538					859.52	879.31			859.59		859.87					879.57	859.87										859.48		859.74	879.57								879.86		879.72		879.85	859.87	879.18	859.75
Size 539	860.28	880.14		880.69			860.27	880.28		880.14			860.27	880.14	860.39			880.42		880.28	860.26	880.41	860.13	880.42	860.27	880.28		880.14			860.27	880.14	860.27	880.14			860							880.41		880.14		880.28
Size 540			860.68			880.82			860.7	881.42								880.97			861.17									880.84					860.95				860.52		860.56						860.68		860.54
Size 541							861.88
Size 542																																				884.75
Size 543																																				895.79
Size 544			867.66									896.43																											867.66
Size 545	868.08										868.35														868.07					898.39											868.31				867.88
Size 546		899.42		899.86		899.86		899.71								899.86								899.57				899.71		899.71				899.71								899.56						899.86
Size 547										900				900.29						900		900.29				900.15						900														900.29
Size 548		901.05																901.03																						900.89
Size 549										901.78						901.92																901.98			872.13			901.45
Size 550					873.41
Size 551					880		880		880				879.86				879.73						880										880.14				880				879.43				880.13				879.58
Size 552			880.28	919.53	880.51										880.53				880.27						880.56		880.54		880.7		880.54			919.53			880.69		880.53	919.53			880.54				880.42	919.53	880.83
Size 553			881.4			920.31		919.85	881.27	920				920.32		919.84		920.31								920.16		919.84		919.68		920				920.15		919.85			881.28	920.16				919.84
Size 554		920.63										920.62								920.63		920.63		920.78																				920.61
Size 555																																			884.92
Size 556				922.19																922.85
Size 557				923.6							895.26																								895.62
Size 558						933.42																																						933.03
Size 559												939.52		939.84				939.68								939.84												939.52				939.5				939.84		939.84
Size 560	900	940		940.16	899.47	940.31		940.47	899.56				900.15			940				940	899.73	940	900				899.58	940.16	900.15	940.33		940.49		940.16		940.32				940	900		899.72	940.31	900		899.41		899.86
Size 561			900.45		900.8				900.9	940.99					900.57		900.99	941.12			900.69		901.1	940.81	900.45		900.99				900.72		901.03				900.87		900.84
Size 562					901.88		901.47																								901.87																	941.62
Size 563																											902.41						902.51
Size 564																															903.45
Size 565						959.52		959.18		959.49		959.34				959.5		959.16				959.67						959.15		959.83		959.31				959.84		959.5						959.35				959.83
Size 566		960.34		960						960.51			919.06	960		960.17		960.51		960.17				960.67		960.51					919.09			960						960		960				960.17
Size 567			919.69		919.86		920		919.68		919.86		920		919.85				919.55		919.85	961.52	919.57				920		919.68		920				919.69		920		919.7		920		919.69						919.69
Size 568	920.48																																920.31												920.44		920.16
Size 569						980				979.64				979.29		979.82	920.76	979.82				979.82	920.58		920.78	980						979.45		980				979.48						979.66		979.47
Size 570		980.18		980.18				980.18			921.44								921.37									980.18												980.18	921.77	980.37
Size 571			922.68									980.87				981.42				980.72				980.89						981.07																	922.37	981.25
Size 572			923.47																	981.99		981.43																								981.61
Size 573
Size 574					931.82					993.44																																	932.4
Size 575					939.42				939.33				939.84		939.85						939.85		939.85				939.54		939.83				939.67				939.67
Size 576	940.33		940.64		940.88						940.3			999.45			940.76		940.6						940.32	999.64					940.46	999.62		999.82	940.32	999.64			940.15		940.33		940.16		940.45		940.49		940.16
Size 577				1000.36			941.27	1000.35				1000.35			941.36			1000						1000.18				1000.36		1000.37						1000.53								1000				1000
Size 578						1001.21																											942.58		942.42			1000.71								1000.72
Size 579		1001.27												1001.65		1001.44				1001.44												1001.3		1001.42														1001.25
Size 580																								1001.96
Size 581			959.66		960		959.67				959.69		960		959.69		959.37								959.49				959.32		959.68												959.34		960		960		960
Size 582	960.52								960.17						960.64				960.32		960.48		960.31														960.51
Size 583		1008.4																									960.8						960.68		960.66				960.8
Size 584				1009.43																																				1009.61		1009.98
Size 585		1010.43
Size 586		1019.24						1019.63		1019.62		1019.45		1019.81												1019.81				1019.81		1019.8				1019.63				1019.62				1019.82		1019.81		1019.62
Size 587		1020.58	980	1020.19	980				979.82				979.82		979.5			1020.19		1020.39			979.84	1020	979.47		979.83	1020	979.64		980		980.18	1020.19				1020.57	979.83		979.64	1020.2	980.18
Size 588	980.54					1021.29	980.71				980.64			1020.76	980.82	1020.77					980.83														980.52	1021.13									980.65		980.54		980.35
Size 589												1021.33					981.18						981.13						981.44
Size 590				1022.11	982.03																												982.11								982.39
Size 591									999.62				999.63										999.51				999.32				999.48						999.64										999.63
Size 592					1000		1000.36												1000.17						999.82		1000.34						1000								1000.19				1000				1000.18
Size 593					1001.26			1039.4			1001.15	1039.01			1000.51		1001.02									1039.4			1001.28						1000.72		1001.08	1039.4					1000.69					1039.38
Size 594																1040								1039.6						1039.59										1040.2		1040		1039.61
Size 595		1040.81		1040.8		1041.16				1040.82				1040.6										1041.21			1002.05	1040.61				1040.62		1040.8				1041								1040.6	1002.18	1041.21
Size 596												1041.37
Size 597			1008.4											1042.02																									1009.12
Size 598																																1044.79									1009.79
Size 599	1011.01
Size 600			1019.43																		1019.3						1018.76
Size 601									1019.81		1019.83		1019.44												1019.81								1019.81				1019.62										1019.81		1019.63
Size 602			1020.19		1020.51		1020.19												1020.18				1020						1020.39		1020.37				1020.19				1020.18	1057.15		1057.01
Size 603	1020.59									1058.92					1020.54										1021.16																1021	1058.51	1020.56		1020.72	1058.57
Size 604												1059.8				1059.8	1021.78					1059.79												1059.58			1021.34	1059.8	1021.79						1021.63		1021.54
Size 605
Size 606	1022.97			1061.22		1060.98								1061.04										1060.82										1061.22									1023.38					1060.82
Size 607		1062.06								1061.89		1061.58																										1062.02
Size 608																	1038.51		1038.86										1039.17						1039.02							1062.53
Size 609			1040.2	1063.27			1040.2		1040.41		1040.55		1040.2												1040.2		1039.81					1062.95	1040.2												1039.81		1040.41
Size 610	1040.82																1040.93																		1041.19		1040.8						1040.98						1040.6
Size 611											1042.01								1041.7																												1041.83
Size 612		1078.35				1078.63										1078.38										1078.37				1078.76	1042.48							1078.38				1078.32				1078.79
Size 613												1079.41												1079.38										1079.39						1079.39
Size 614			1048.77	1079.59										1079.58		1080												1079.58								1079.8								1079.81
Size 615																		1080.2								1080.41
Size 616		1080.82				1081.18						1081.19												1081.24
Size 617																						1081.86
Size 618																															1057.29								1057.1
Size 619																	1059.22															1085.05									1058.53
Size 620														1087.5											1060								1059.58						1059.81				1060.2
Size 621							1060.61						1060.63														1060.39		1060.62																				1060.41
Size 622	1061.46								1061.26																														1061.14		1061.67
Size 623			1062.47												1062.12				1062.5													1091.79
Size 624
Size 625		1094.43
Size 626																																								1095.76			1077.23	1095.92		1095.76		1096.12
Size 627							1077.78		1078.53							1096.36		1096.73				1096.49								1096.29
Size 628	1078.75	1097.11		1097.55		1096.86								1097.5										1097.53	1079.39	1097.55						1097.47		1096.94			1078.78		1078.86					1097.28					1079.39
Size 629			1079.79				1079.6	1097.58			1079.81	1097.82	1079.58		1079.62	1097.98	1079.62			1097.94																1097.6		1097.98		1097.78	1079.58	1097.89	1079.8			1097.98
Size 630	1080.42									1098.11					1080.77			1098.37					1080.37		1080.82	1098.57		1098.54	1080.41																			1098.16
Size 631						1099.22
Size 632																						1099.79									1083.08
Size 633								1113.13																							1085.38							1112.73		1113.13						1112.73
Size 634						1113.33						1113.47	1088.33	1113.54																				1113.47
Size 635				1114.29												1113.94								1114.43								1113.89										1114.11		1114.17		1113.94
Size 636		1114.85		1115.1						1114.95																1114.49				1114.85	1090.77																	1114.69
Size 637						1115.49								1115.83				1115.92						1115.88				1115.21								1115.6		1115.35
Size 638								1116.57																					1095.67		1095.38															1116.16
Size 639			1096.49		1096.43				1096								1096.19				1096.38												1096.53				1096.12						1096.04		1096.6				1096.73
Size 640	1097.08						1097.37				1097.01		1097.5						1096.92						1096.94	1118.37	1097.28														1097.5
Size 641		1143.3		1143.06													1098.29						1097.94						1098.14						1097.96				1098.1	1142.83			1098.22				1097.71		1098.16
Size 642					1098.57				1098.53		1098.88				1098.85	1144.04																										1144.42		1144.47				1144.69
Size 643		1144.95		1144.9								1145.15							1099.04									1145.42		1145.36		1145.26											1099.8			1145.05	1099.17
Size 644																				1146.19						1146.12								1146.33	1100.2			1145.66
Size 645		1146.8								1146.53				1146.88																	1111.35																	1146.94
Size 646							1112.73		1112.84	1147.79										1147.63				1147.22												1147.2		1147.68
Size 647					1113.21													1148.16								1148.16							1113.06	1148.16
Size 648	1113.96		1113.81				1114.55								1114.04								1114.58				1113.98		1114.43								1113.88		1114.29		1114.38				1113.96				1114.29
Size 649									1114.95				1114.79												1114.9															1170.71							1115.21
Size 650				1172.04													1116																1115.71		1115.71							1172	1115.64			1171.72	1116.04		1116.12
Size 651		1172.37	1116.7								1116.26				1116.73				1116.35																									1172.43
Size 652												1172.67	1117.29										1117.2											1173.27	1117.55													1172.86
Size 653																								1173.4				1173.96										1173.74		1173.54
Size 654			1143.92																							1174.69					1143.65								1144			1174.53
Size 655	1144.38													1175.42																																		1175.1
Size 656																									1144.9				1145.36
Size 657									1145.68																						1145.77						1146.12
Size 658								1194.14																									1146.94																1146.94
Size 659											1147.48																		1147.42															1222.52
Size 660																																												1224.66			1148.33
Size 661																																												1226.02
Size 662						1228.43																																			1170.21
Size 663							1171.31																																					1233.59
Size 664			1172.16																																									1235.73
Size 665						1237.45																							1173.2																		1172.92		1173.06
Size 666						1239.61																											1173.67						1173.9				1174.06		1173.77
Size 667
Size 668
Size 669																																												1261.17
Size 670																																												1262.91
Size 671					1177.5
Size 672						1268.43
Size 673
Size 674																																											1223.96
Size 675																																											1225.54
Size 676					1227.14																																						1227.92
Size 677					1228.93
Size 678																																											1234.65
Size 679
Size 680																																											1236.63
Size 681					1237.14
Size 682					1238.75																																						1238.22
Size 683					1240.89
Size 684
Size 685
Size 686																																											1263.96
Size 687
Size 688					1271.07
Size 689
Size 690
Size 691
Size 692
Height 1																	36		47									36																	40
Height 2	114	132	113	138	204															38	45	38		31		26	33												143	124	78	87	78			31
Height 3						177																	47				29																	85
Height 4	81		93																40												518								44			26
Height 5		99		115			43	56	41	35			97	105						40		29		43									108	142			73	82		39
Height 6			60	61			114		94				262													25					1133	459	246				148
Height7	41		33					147		112				297	35	39						36										989		314				178			41				36
Height 8		42		47											35			25			60	46		38		26													68	77		52			57	33
Height 9																																							145		88	120					27
Height 10	50	65	42	62						60				32			128	329	73	116	85	81	25	118			35	255				82							80	185						57			67
Height 11	27	29	26	33	60	50					48	41			47	39				38			47	35	37	38		36	41	61					38	39				57	26	31	34	36	36	33	47	56
Height 12							188	237	157	179			435	520																	1011	928	221	283			146	162											53
Height 13																25				25								26												30
Height 14		43			2196	2069															25									190													1587	1854
Height 15	44																												166															28			340	396
Height 16
Height 17					858	847																							71	76													421	501			85	105
Height 18					73																										40	42											78	78
Height 19
Height 20
Height 21	57	69
Height 22		28
Height 23					313	305																								43													176	214			32	40
Height 24												47																	27							130
Height 25											51																								125
Height 26								78		66				166																		490		146				84
Height 27						736	70		55				136																	60	533		143				88											76
Height 28					768	2786		60		59				47		52				52		46				50			55	260				44								44		3872		50		739
Height 29		58	46	46	2853							56						45			54		66	63				48	225		57	61	49			41		49		64			3352				664
Height 30	46	26					47		43		56		41		55		42		50						55		52								39		44		60		42				51				38
Height 31								31	25	26	30			48																	28	68	26	26									60
Height 32						35																																	28					67
Height 33							25		29				44																		57
Height 34	41				28	28		85		62				199																		1397		383				172					65				33
Height 35
Height 36							77	223	58	160		26	169	467																	1336	1049	336	314		47	151	124		51		26
Height 37		80						31						61																		137		31
Height 38							171	195	129	133	27		398	378																	1081	533	261	162	36		111	85	32
Height 39	74											44	48					26													107		30			26
Height 40	34						154		116				327																		536	37	138				69
Height 41											35			29																		64			28
Height 42		141																																		142
Height 43		66		72		52		58		57		59		47		54		52		49		43		64		62		55		53	65	63		67				48		74				69		54		56
Height 44	115	58				31					42	31				36				34		32						31		38				39	136							53				41		34
Height 45	55	50	64	34	49		40	41	46	31	52		43		46		47	37	49		46		57	40	56	33	56	34	55		69	33	50	39			47	35	58	39	49	30	58	43	49	28	55		52
Height 46	46				28		30		28			33		35			32						38										33			33													26
Height 47	45				29				27		31		29																		44	27	33						28		29		29				31
Height 48		38										36																							28	481				42
Height 49																															30
Height 50	32	40										214																							429	280			39		27
Height 51
Height 52	34										194																								233
Height 53																																												25
Height 54	27											83																								126							28
Height 55		28									66																								110
Height 56
Height 57		129																																		41				26
Height 58	102																																		44
Height 59	51	49	43	49	135		52	49	43	50	196	221	38	47	43	49	33	46	49	48	41	39	52	43	48	43	44	51	40	46	51	58	34	45		348	41	51	46	43	36	39	48	46	40	38	58	49	45
Height 60	41	56				80					1042																			25									28			29
Height 61	51	56	37		29					27		1214			33	27	27	29	27		28		28		32				32			25			1446	1658					29						26	26	26
Height 62				41												26				34		28		30		28		31		25	34			26					31	33		36
Height 63					42									27																		43
Height 64			25		37	49																																					49	65
Height 65	51		57		55		40		37		49		35		49		48		45		43		57		50		44		48		58		52		28		36		58		47		54		52		38		40
Height 66		65		65		64		44		42		56		50		48		41		42		34		52		48		52		49		52		64		39		43		60		56		64		43		50
Height 67	64		29		25								25				29		27				33		30		27		30		30		26		47				33						30		27
Height 68		74		31				25				30						26		27		30		37				31		31		30		29		53		25		39		28		27		36
Height 69																															26	27		28
Height 70
Height 71	59	52
Height 72
Height 73													28
Height 74																			27												37
Height 75	25													39																		36
Height 76		27																28
Height 77							1780		1186				3499							34		30									2921		781				619												996
Height 78	113		25
Height 79	108		107					2182		1376				3980							25				28						58	3140		924				733	29		25
Height 80	58		62	30	86		58		48		53		35		57		55		61		46		66		68		64		70		53		51		48		59		66	26	67		76		53		61		66
Height 81		137			148										25								28		26		34		26										26
Height 82		144	27	135															26	26		30				37		26	34											32			172				39
Height 83		72		76		106		74		70		76	25	56		60		65		62		48		84		77		73		68	32	55		58		47		63		80		65		84		68		69
Height 84		29								25		28						27		31				34
Height 85						186										31				30				26		35		31		35														197				40
Height 86														39																		41
Height 87																																				28
Height 88													34																		29
Height 89														27
Height 90							34		28				76	29																	52
Height 91				25			26		27				52	29																	78	32	36
Height 92		31												80
Height 93	58							42		31																						53							91						38
Height 94								35		32				69																		95		37							66
Height 95	67																																						117		116				49
Height 96		71																																						35
Height 97	35				46		49		39		47		49		35		33		37		27		40		45		33		45		72		45		38		43		26	95	25	76	51		36	31	58		44
Height 98	57	80	55						31																															177		140				70
Height 99					27								26																28		29										25		26				28
Height 100	1344	49	1652			52		64		48		55		57	159	34	331	28	445	32	503	29	375	47	525	47	468	36		53		51		64		43		49	488	26	411	33		60	167	39		50
Height 101	209	79	197	78				27						29					62		57	31	36		57		55					31							127						30
Height 102						30		25		33		26																		31				27						44	99	34
Height 103		1527		1961											29	190	54	404	75	574	94	625	60	469		544	85	595												721		512				238
Height 104	303		323																						64														119		142
Height 105	390	229	521	233											53		100	43	142	68	165	64	113	53	169	55	145	57											253		240				78
Height 106																																								148		123				28
Height 107
Height 108		335		409												33		69		95		110		70		71		110												200		181				64
Height 109		432		614												56		114		175		194		153		155		193												366		289				116
Height110									25				53		77		149		213		234		177								70		26						406			80			163
Height111	541		823			27	124																		237		204				188										404					30
Height 112									103				282																				64				48		44										28
Height 113	74		91		27									50			25															85		31
Height 114	92	607	92	1031				163		124				328		93		186	33	279	44	307	27	247		247	26	286				227		89				58	48	608	40	479			29	224
Height 115				108													25	26		40		43		36		37		42			26
Height 116		93		117	26						25					27		28		38		35		37				32							54					77		56				40
Height 117																																26				66			74		58				31
Height 118																																								114		73				41
Height 119					70		60		56		62		50		62		64		59		65		70		62		82		54		64		56		50		56		71		49		51		54		63		56
Height 120	135		153			71		66		65		67		63		58		64		63		63		87	35	60		74		66		60		76		64		57		80	52	64		70		72		53
Height 121		169	29	202							26											53					28	60	25		27									66		60
Height 122		62		32		25				26		27						25													73							26						26
Height 123											49																				66	66		29						35
Height 124	234		234		27						25	62			32		53		60		70		54		45		53				27	77		26	32				187		149				66
Height 125		236		264												25		47		63		64		45		30		60								29				235		197				61
Height 126														25																	95	132		29			32	28		49		40
Height 127		70																														25	34						47	28	29	29
Height 128	55													52																	59	51														27
Height 129									28				43									30														29					25
Height 130		91		100			291	354		233			645	730					27	31	32			28		32		34			1154	1321	347	426			109	137	36	59		48				30			139
Height 131	68	55	88						199																33																34	33				26
Height 132																																			51	51
Height 133							142	157	90	104			271	325																	99	98	30	43				43											268
Height 134			35															31													403		124
Height135							175	209	111	133			395	434						28		25										458		152			82	79
Height 136	76		70		56		362		280		51		677		54		51		52		39		57		62		54		57		2161		672		59		427		72		45		70		71		64		172
Height 137	61	161			32	70		398		304		75		828	26	60		63	31	54	32	49	32	78	29	75		77	41	67		2613	172	788	29	58		494	45	81		70		85	32	65		59
Height 138		29		86		45					27					37		31		33		31		38		44	30	39		54	5780			207		39				64				54		38	28	32
Height 139	79						1428		994				2924																		1438		1884				1076				27								868
Height 140						34	217	1690		1133			365	3404																		7515	524	2236			292	1268											55
Height 141								233		213				466																	150	2191	83	592			75	371											55
Height142					109		105		48				194																		46	476		68				76
Height 143	63	67				127		122		82				206																		40												28
Height 144	63	71	69	80																											90								55	79	58	67				25
Height 145							30	30					42	42																		108	28	33
Height 146	38	29																													128	152	49	47			29				26
Height 147												39																							76	77						26
Height 148														29																													29	33
Height 149	45		40				33		40		41		33		40		29		34				30		26		32		26			25	40				35		32		40		34		32		33		28
Height 150				27			27		30				33		32																41
Height 151		58	28	48		39		45		42		46		37		45		36		32		32		44		43		52		41		104		57		35		44		48		54		41		46		43
Height 152																														26
Height 153				25		33				30				37				30		26				32		26		33		31		43		33				26					26					34
Height 154	56																												25												28
Height 155	40		82		62		69		63		51		42	26	42				38		43				36		43		45				84		73		68		48		53		49		46		61		53
Height 156		54															39																									27
Height 157					53		67				52		53		31		33		31		42		53				39				205		80	30
Height 158		46		94		76		68		68		79		63		75		65		71		51		77		70		82		87		96		71		76		71	33	72		71		63		62		68
Height 159					47					56				64	31		30		29			41					35					212		68				44	46						26
Height 160		39
Height161							27		27																						230		59				35
Height 162	42							39					52	65																		267		83				38
Height 163				32			36	52	30	40		29	69												32				32		237	274	72			25	51	26			32	31	28	30				28
Height 164	32	35		32		32		27	30	27		37				26		27		35		27		30		30		32	29	35				32	29	29						27				30	30		36
Height 165			25				36	28	25	29			33	62		27		32		36			30					32			48	40					30			40							35
Height 166					35						26						35		29																										25
Height 167											28						33		30				33				29												28
Height 168		30
Height 169	33	28
Height 170	27
Height 171		77		88		84		82		74		96		77		71		62		57		43		76		68		80		73		75		95		70		70		79		76		90		72		75
Height172		30				41		52		46		43		49		45		47		38		26		47		43		46		49				56		46		45						47		39		48
Height 173												28
Height 174	79	106	68	31	52		64		58		63		66		57		43		52	28	45		53	29	62		51		67		78		72		66		63		58		60		80		51		72		71
Height 175	35	31	36		26		41		44				35		32		33		28		28		38		41		27		43		51				39		39		32				39		31		51		39
Height 176																			26				30																34
Height 177	105
Height 178	35	45		45		38		38		38		45		39		38		36		36				35		35		35		39		43		57		38		43		51		55		55		48		33
Height 179		37		30				25		28		27		26		28		28		34				33		29				28		26		30		26		25				31		34		29		28
Height 180																																								34
Height 181	33		36		28		36		33		34		33		30		34								31		31		29		33		42		33		30		36		38		40		35		34		37
Height 182		81		96		69		77	26	65		86		73		78		118		67		47		73		71		82		76		79		87		65		73		75		82		86		70		67
Height 183	30	72				48		52		46		51					31	38		49		31		48	27	50	26	52		51	27	59				38				60	26		28			42		40	31
Height 184									25																	28						31														28
Height 185	66		75		53		63		59		68		61		50		43		49		51		65		65		47		71		64		74		66		60		48		64		87		48		57		71
Height 186	68		40		33	68	43		43		41		37		33		31		27		34		45		40		34		39				42								46				39		37
Height 187																	26														31								28
Height 188						134																																						52
Height 189					55	236																								26														71
Height 190		26
Height191						35
Height 192					117																					43																	55
Height 193					175																																						50
Height 194					53	29																																						55
Height 195					30
Height 196		79		81		79		71		71		73		65		63		63		65		53		70		63		76		65		72		90		67		69		75		94		92		80		66
Height 197						43		45		50		50		48						49				51				47								43				53
Height 198										29																						31											52
Height 199
Height 200
Height 201	72		66		58		52		51		61		51		57		48		46		39		40		59		56		57		65		67		55		53		59		64		71		55		49		58
Height 202	40				37		45						36						43		27		39		42				39																		41
Height203																															38
Height 204
Height 205		163		326												49		106		130		142		106		101		139												228		184				110
Height 206
Height 207
Height 208	147	89	281	147											51	26	95	38	118	51	136	50	83	53	94	60	111	67											184	25	158				89
Height 209		423		567		41		38		49		36				64		106		133		146		99		195		158		43		54		62				48		848		694				287		42
Height 210														44			29		40		57		45				49																	53
Height 211	82		136			42		37		33		47		30											44					39				37		75		30						37				31
Height 212	387	389	482	839	36	33	37		36				39		41	92	98	216	106	298	146	338	73	248	183	251	102	326	40				51				41		722	566	581	450			225	223	35
Height213		907		1830							31	48				185		452		588		680		451		506		653			46					60						1270	41						49
Height 214					33		31		30		46		30		102				252										25		39		52		80		30			2684		1971	30		176	1235	31		31
Height 215	363		710														203				299		213		244		246												466		364
Height216	837	231	1517	451							52	132			186	44	425	83	533	101	628	117	390	78	514	97	515	130							64					120		112				47
Height 217																																							2234		1644				1075
Height 218		121		151														43		62		63		46		55		63												90		69				29
Height 219											136				35	25	69		92		104		62				102												79						26
Height 220	204	33	381	47														25		25		29		35	95			37												37	85	25				26
Height 221		37		43		36		49		39		44		42		44	35	30	40	32			29	40		32		39		36		56		50		41		44	60	32		44		59		39		39
Height 222	107		153			37		31		33		32				28					63			43	58	27	43	29		29		33				27					63							34
Height 223	29		36											31						25																			25
Height 224	36		54	48	32		33		41	26	50	30	41		44		26		35		25		41		34		34		38		44	28	41		38		39				34		42	37	32		29		45
Height 225																													27		33
Height 226					25			28	27		28						33						36												26		26						33				25
Height 227		4792		7585		50		40		45		50		52		744		1601		2051		2395		1530		1957		2371		50	27	48		56		41		53		3168		2554		52		1010		46
Height 228
Height229
Height 230	4393	199	6428	157	37		39		50		50		40		711		1444	28	1867	39	2228	47	1349		1936	49	1923	46	41		47		51		40		47		2740	60	2169	47	57		884		45		58
Height 231					33																												33
Height 232		98		65									28																																				25
Height 233				59	25																																			50
Height 234	162		132																		46				50		42					48							57		39	44
Height 235		66		107																34		40		37		28		34												37		29
Height 236																																								64		46
Height 237	87	117	48	72																						29													59	45		30
Height 238		51	53					29						58								33		28		29					41	319		92				51		46	45	38
Height 239	62		88	93																28	31						27	29											40
Height 240																																							58		43
Height 241	105		65					31						57											32																34
Height 242							26						49				26		32						30						302	545	79	149			45	70	30		33
Height 243	45	80	75	77		54		49		48		58		43		54		62		62	33	37		63		67	26	64		56						61		42		60		72		73		61		49
Height 244		72		73				44		35				33		45		50		53		39		59				53		39	42									95		79
Height 245		55		59						35			52	41				39		39						37														85		71				42
Height 246																															531		122				61
Height 247	70		66	25	48		37		43		62		34		60		48				45		58		53		47						47		46		37				60		55		58		40		63
Height 248	67		64		43		34								50		48		48		36		49				41		48		30				39				77		69		38		51		40
Height 249			59										39				29		28		29																		70		56				34
Height 250
Height 251								181		130				264																		237		160				78
Height 252								435		283				855																		1250		358				195
Height 253							160						221																		226		75				74												144
Height 254		70		105					124													32
Height 255		38		46		42	365	39	254	35		50	763	46		47		35		31		25		41		39		52		43	1228		313	65		34	174	48		40		43		57		41		38
Height 256						34				34																33				35				59														33
Height 257								68		39				97										25								147						46
Height 258	74		87																25		25				28							31
Height 259	33		35		46		30		28		50		41		43		50		45		33		38		37		40		41		81	25	46		37		42		39		39		54		35		37		36
Height 260					37				32										28		26		36				30		32																30
Height 261					27		53		41				85		27		29														167		45				43												62
Height 262
Height 263																															83	28
Height 264																															33	65
Height 265						914																								69														823				169
Height 266		38		38				26						29		34		31		25		25		32		31		39				26		36		28		32		34		35
Height 267		27		27						26								32		33																				34
Height 268
Height 269						3087																								338	33	50																406
Height 270					891																										52													2713
Height 271						1058																							61	102																	149	764
Height 272	27		37				31		33		31		31		35				29				32		32		25				30		31		33		31		31		38				36				33
Height 273			26			110																	29																			25
Height274					2589
Height 275																													286		56													25
Height 276						52		30						40																				27									2465
Height 277					924																								85			47															701
Height 278
Height 279					84	72
Height 280
Height 281						302																																						58
Height 282																																	55											30
Height 283		39		38	46	99		34		33				35				33		36		28		34				35		36	47	32		39		34		39		39		37	33	81		47		43
Height 284												34				36														34
Height 285				26	79			26				25		25										25		30		30				25						27		30								27
Height 286																																		27
Height 287					258
Height 288																																											61
Height 289																													33											32	28
Height 290	39				77	43	25														25		31				34		30															40	32
Height 291			29				30		36		44		31		39		32		30						35						38		38				30		37		7772		67				29
Height 292									26								25		26										32		36						30												32
Height 293												1733																								991
Height 294		55		66		51		48		56				48		52		41		54		36		62		55		51		53		66		66				49		56		56		69		45		46
Height 295								31						32				28		32						35				34		44		39														38
Height 296	25		28			44				32																								34					33
Height 297												169																																66
Height 298																																				141							36
Height 299		58		62		56		46		60		470		47		48		46		41		33		52		51		54		50		54		55		711		48		60		61		70		50		45
Height 300				57							1704											29
Height301												784																				36			869
Height 302	52		50		65		43		41				40		63		44		39		44		55		46		47		46		61		53			479	46		57		38				51		37		47
Height 303			28									45			38				28		25								38		42		30			277	29								28
Height 304					56						155				27								30																26								27		25
Height 305						959																								90													57	174				33
Height 306																																			143
Height 307	65		52		53		39				429				48		42		42		39		46				52		50		60		51				44		53		49		40		46		37		41
Height 308									41				45												50				43						634	25
Height 309							31		31		756										27																30										27
Height 310						5199													29											480														1346				225
Height 311																																			444
Height 312
Height 313																																			258
Height 314						451																								31														156				33
Height 315					925			38						70																		162		57									156
Height 316		41		44				50		61		49		47		43		38		37		33		34		35		50	83	33				63		40		45		43		48		36		37	32	28
Height 317														49												35												42
Height 318				28				35		32	28																					122		57
Height 319																										25		28							25	26				25
Height 320					5147																															26
Height 321						301																							440														1186	177			200
Height 322
Height 323					436																																									25
Height 324												207																								221							156
Height 325																													36		149		52														28
Height 326	32		38		29		41		48		37				45		37		28		30		40		38		35		37				54				42		34		38		41		36		26		39
Height 327	26		33			71													28						29						124		54			33	35
Height 328							35		30				44						26
Height 329																							26									35
Height 330					351							388																								384
Height 331																																26											160
Height 332																																															28
Height 333		37		35	27			33		32						47														32				45										41		32		25
Height 334														37				28						30				29				31			193			35		32		32
Height 335								28		28				26		26				25						31				29		31						25						28				34
Height 336					81							93																								37												25
Height 337																																			41
Height 338												105																			39					302
Height 339												235																								471
Height 340		114		198												25		29		47		46		36		60		41							346					214		169
Height 341												765																			29					914										44
Height 342						53
Height 343	33						28		33				29		35	34	29	54					31		30		32	76	32		27		27				30		36		28		35		34				28
Height 344		204	31	296			32					54				32		58		89		123		58	30	115		101								84			28								27
Height 345							27				111		31		30								27		27
Height 346		804		1907					26							202	29	440		615		726		377		571		673								25				3755		2764				1287
Height 347																																			53
Height 348											123																								274
Height 349											205																													26
Height 350															27												41								426
Height 351	112	40	167	34		39		26		38	718	58		35		37	32	27	35	28	37	25		38	55	31		27		38		39		41		98		38			148	34		38	54	30		30
Height 352										31										27						33						33			843			29								27		33
Height 353					55									32				31						29																				28
Height 354												25					30		29		47						34					30
Height 355	178										62						43		59		64				81		58
Height 356			277																						108										78
Height 357															208		436		582				351				539					25													1111
Height 358	703		1676																		672				557														3135		2406
Height359																																				26
Height 360																																				57
Height 361																																							28
Height 362		45		46		31						35		32		36		32		31		28				32		34		40				28		32		32		41		38		37				32
Height 363								29		28														30		31
Height 364	31		32		37		31		29		35		30		34		27		28	25	26		32		31		26	26	31		35		32		95		30			29			35		28		27		37
Height 365	25				25										29				31				26		34				29			58		31											27		28
Height 366																															32
Height 367																																							33
Height 368								49		36				69																		459		122				79
Height 369
Height 370				60																											25				49					92		79				32
Height 371		52		53				43		54		54		50		51						38		54						60		41		59		48		48				36		58		38		41
Height 372	42	46	40		26	54	26				42				36		28	46	29	44	26		33		32	47	33	48	28		36		34		29		26			31	35		31		31		26		38
Height 373				54																			25																			29
Height 374					27	29		33		42	26	38		38						33						29		31		35	75	43		42		32		36						83		36
Height 375						36		32						31						34				32				30		30			27	35		27												34
Height 376				48				26		29						26				32										28		29
Height 377		34														25																								81		58				35
Height 378							36		29				68																		433		109				65												32
Height 379
Height 380	28	74	48	136														32		30	26	38		25				27											98	60	56	34
Height 381																										33
Height 382																																																	51
Height 383	44		42		45		54		47		54				49				40		36		54		51		49		43		33	28	58				47		46				52		41		40
Height 384																	40																		41		38
Height 385	45																				27
Height 386																													27
Height 387		90		120	31	58	27	53	27	64	35	60	31	61	35	69		60				55	29	73	30	67	27	69	26	67	45	80	36	79	32	55		57			25	71	80	65		59		55
Height 388					32			61					29				31		30	56									29						28		30			73							34		42
Height 389															29		29										25												83						31
Height 390	33		45																								31					36									57
Height 391	38							53						83																		112		39				27
Height 392										38
Height 393																	28		30		33						31												46
Height 394	67		126																						34																34
Height 395														36
Height 396																																75
Height 397		32				29		39		37		34				25		28		25		26		28		28		26		28				55		29		27				37		32		33		32
Height 398				34
Height 399								58		44				111																		269		83				28
Height 400														31																		63
Height 401	87				48				51				54	30	61				59				61		68		58		61		63	48	66				52		67				62		54				56
Height 402			101		47		54				61						55				53														53						62				51		61
Height 403																																32
Height 404		53		55		53		41				57		35		53		49		44		34		58		53		50		55	43	39		42		47		39		61		55		58		50		49
Height 405										42								39													104
Height 406							48		46			28	68									25											35															25	31
Height 407
Height 408													36	56																	74	559		123				50
Height 409
Height 410	25		28				33		30				48		31		27						26				26		29				50		26								39		33		29		50
Height 411				50		65			27	41	33	46		39		39		36		40		35	28	44	29	46	28	42		39		48		50		34		41		54		53		27		39		37
Height 412		45					47		39				104			38															250		84			32		29
Height 413													31																		61
Height 414						331																									60													85				25
Height 415
Height 416																															27					49
Height 417	54							40			52			40				45		44	43			42				48		41		48				47	36		47	45	49	54			43	49	47	36	44
Height 418		47	45	57	49				51			47	32		50	47	40		45				46	48	50	45	55		47		29		39	53				47					56	48	44
Height 419						47	36	39									28			36	44					29																					41
Height 420																28						25
Height 421		41		50				42		40		53	49	41		43				39		28		40		52		44		41	627	59	128	52		40	49	47		51		53		38
Height 422						41				40								40				29														39								39		46		39
Height 423																						26
Height 424
Height 425												63																								33
Height 426	44				59		37		33								35										39				48						34								41				46
Height 427											40	27	40		50				35		37		46		41				38				46		39		33		42		46		31				33		36
Height 428		33	48	36		30	31		34					37		35		27		27		25	30	29		34		30	38	28		37		38				29		34		37		29			29	30
Height 429						29		35		33														27		29																				34
Height 430					347	32
Height 431																													45																		28
Height 432
Height 433		37		48				33			25			36										38						39				43		36		33		41						38
Height 434			42		60			32	45	39		38	33	32	48		37	30	43	34	34		39		46	34	41	37	44		43	31	53		35		49		38		44	38			36				44
Height 435	44	28	44				37									35				29	29		39							27		31			36	30							52		38			31
Height 436																																		29	32												28
Height 437	40		38		42	38											33										42						49		30									26	34				39
Height 438	38	32	40	37			37			31	47	27	39		40	30		27	30		29		36		45	29		31	38		41	32		33		28	39		36	33	43		43	34			35
Height 439					39	28		27	43		33	26		28	39		37			27		25	39	27					34						34	29		33		34		32				28
Height 440									30	28							28								27		29							32											33
Height 441																																												25
Height442											58
Height 443																																			32
Height 444				60														44				50				56								69										70
Height 445		53				55		53		58	26	59		51		55				63				53				55		63		63				56		55		59								57
Height 446	32		34				30		32				32	38	36		29		32				30			53	28				38		37		34				32			51	30			53			30
Height 447			31												39										38						37												31				25
Height 448				60	37								31																														33
Height 449		56		53		56				59		61		50		57				46		37		60				58		63				70		48		57		55		52	26	60		54		50
Height 450								53										46				37				50						58																47
Height 451					32						30				30						27		32												37				43								29		35
Height 452	38		42	31			28		34	27	32	30				30	25			26	27				41		27		34		41	27	37	28			31	26			42				30	26	32		36
Height 453		28		31				30						27			26					28								41									29	44							35
Height 454					62					28						29								26	31							32		37		28						36		27		26		28
Height 455								26																																			28					29
Height 456	26						26		36				31		33		27		30		29		35				30					28	39								34		32		25
Height 457	27		28		26						32				33		33								27				28		30		31				32				27		28				32		28
Height 458		44		43		27				42		44		40		33	29	42				25		47				44		41		51		46				36		40		43		40		30
Height 459								41		40								39		36				37		36										32												43
Height 460
Height 461					32
Height 462																																										26
Height 463	60	31	59		50		53				62	32	49		50		48		51		41		53		60		47		54	30	68		65	37	46		58		54		58	25	65		55	36	50	36
Height 464								35	55	31														40	56	32						45			45					37				32					53
Height 465		36		34		37						44				35												35			38					30		33				35						29
Height 466						29				37				29																37						29			28	32				37		32
Height 467			63																																													29
Height 468	49		51		54				51	26			48		58				44		44				49				55		65		61				45		58					28	50		55
Height 469							48				55								46				55				50								45						42		60						54
Height 470				42	43																																			25
Height 471						188		28	34					25																				32								27		196
Height 472		27		25						33		29				34								32		28		27		46		25		33		25				29			28			27	27
Height 473			27		33			28			27			30	33			26	25						32		29				28				26		27	25	33		25	28			28			75	25
Height 474	32		31				25		28	31																			31														32		31		26
Height 475																					32		28				32						35																25
Height 476						608							28
Height 477																														70													25
Height 478	39		42						33		44		37						38		32		39		42		36				46		48				35		35		36		39				30	217	44
Height 479					33		38								38														36		39	27			36
Height 480
Height 481
Height 482																																							25
Height 483										37		34		31		37		36						37				37				42		41				38		36						34
Height 484		32	33	38	30	68		33		37	39	42								31		26	32	38		36	29	33	30	42						36					29	33		43
Height 485	33	33	37			75							31				37		29		27				27						35		41		30		33				31		35						30
Height 486							30		34					27	32														32			27							37								30
Height 487
Height 488			43
Height 489						36
Height 490					187				25				27										27
Height 491			29				27		29		27				33								32		25		30						36				27				28		198		26				25
Height 492																													37		28		28		25		29		25								70
Height 493											26																																	26
Height 494				39	554											34						26				35				30										36
Height 495		44				26		36		42				29				30		37				34				38		36		33				86		35				27	818	29		33		35
Height 496				39								58										29		32					66					41						33		28
Height 497										34																					35																225
Height 498																										29					28
Height 499
Height 500																																												144
Height 501						129							25		28		26								30																							25
Height 502									38										28				32												32		30		34		32				28				33
Height 503	35		35		67		30				40		29				27				25						40				40		30										41				27
Height 504						110	31																						40						31		30
Height 505																																							33					28			25		31
Height 506					30																																							33
Height 507						167
Height 508		37						38				39		40				36		37				41		34												42
Height 509				42						45		41				39						26				44				65		43		48						41						31
Height 510		37				409		33												31				41				42								37						43		140
Height 511	34										45		31	28	34							25	26				25		34				36															51
Height 512			34						42										31		28		34		38						37				81		32								25				40
Height 513							29										28												42										34		33						30
Height 514																																															26
Height 515																																											152
Height 516					111																																										32
Height 517														34		27										37		32										35						184
Height 518		33		31	103	119		33				28				27		33		35										44		36		39								34				34
Height 519																30										31		34				26						40					29
Height 520								27						25						26				29						34																		51
Height 521																										25																	42
Height 522			33																28						33																37						34
Height 523	32				402	71			34		39		39								28										42																		32
Height 524							37			43					39	42	31					31	36	47		41	34	48		37		46	45	53			40	45			37			33	32	37		40
Height525	31	46	38	42			30	42	33			122						43	32	37					34				57	44					34				30	39		41	138			40	39	46	34
Height 526											25			40															61							95				41							47
Height 527																																																25
Height 528
Height 529		35										46								25						29		28								32				140		103
Height 530				96	111																	28							29								31									26
Height 531									29			40	30				30														31								31				185
Height 532	37						29								30				25				28				35						32						35		34								34
Height 533			34																				28		35				40		43		28												30		42
Height 534						35			28																											62											42
Height 535																																							29
Height 536						26
Height 537					60																																						25
Height 538					28	35			40		116					43	35										44		41	42								50		44		39	31	40	42
Height 539	36	45		43			41	38		47			38	45	43			38		38	30	34	44	45	53	41		46			44	39	52	53			41							45		42		41
Height 540			44			37			41	34								33			34									42					92				40		34						41		40
Height 541							26
Height 542																																				29
Height 543																																				252
Height 544			89									34																											123
Height 545	38										53														30					26											94				31
Height 546		45		47		42		37								46								37				39		39				38								44						33
Height 547										41				33						37		27				43						35														45
Height 548		37																28																						52
Height 549										34						30																41			55			38
Height 550					29
Height 551					35		39		38				39				35						42										50				35				35				38				38
Height 552			40	52	38										37				38						44		37		44		43			57			34		36	56			44				39	49	39
Height 553			31			43		51	36	50				44		47		31								45		52		47		57				42		48			39	55				50
Height 554		47										49								44		36		49																				53
Height 555																																			28
Height 556				37																33
Height 557				32							37																								240
Height 558						38																																						32
Height 559												51		44				31								47												43				49				43		40
Height 560	38	44		52	33	44		47	30				32			41				38	25	27	46				36	44	34	41		47		48		42				50	45		42	59	38		32		31
Height 561			45		39				35	46					40		34	31			28		36	41	39		36				32		43				36		39
Height 562					26		33																								33																	35
Height 563																											28						26
Height 564																															41
Height 565						48		49		43		43				42		38				30						44		44		48				49		47						52				45
Height 566		50		53						47			42	48		44		35		43				52		42					46			61						55		46				48
Height 567			52		50		38		39		46		41		41				33		33	26	43				42		47		49				41		38		44		44		50						47
Height 568	55																																52												41		44
Height 569						58				41				41		38	35	38				34	42		45	37						56		49				42						50		36
Height 570		41		44				44			43								34									36												44	32	41
Height 571			29									45				33				34				44						50																	32	32
Height 572			27																	29		25																								33
Height 573
Height 574					39					25																																	34
Height 575					35				42				42		42						34		38				37		49				48				46
Height 576	41		47		34						35			37			32		33						43	33					43	36		49	40	38			42		40		57		35		39		40
Height 577				25			33	38				42			33			34						37				35		32						29								36				35
Height 578						32																											26		26			42								33
Height 579		28												35		32				31												37		41														35
Height 580																								32
Height 581			50		41		40				41		41		37		37								53				47		42												49		35		50		42
Height 582	48								42						38				44		37		39														43
Height 583		28																									36						46		38				37
Height 584				32																																				40		32
Height 585		28
Height 586		44						44		44		48		39												48				49		54				38				48				47		46		38
Height 587		46	41	64	43				42				35		34			41		41			30	48	39		29	49	35		44		51	50				46	32		40	51	44
Height 588	37					47	40				39			38	27	49					26														35	36									31		39		39
Height 589												42					27						31						32
Height 590				46	30																												27								25
Height 591									38				30										29				30				30						33										29
Height 592					29		34												28						39		30						45								29				29				37
Height 593					25			31			33	33			35		28									27			34						33		40	28					38					29
Height 594																34								30						35										39		33		34
Height 595		33		36		28				32				28										32			29	30				29		41				28								29	30	27
Height 596												32
Height 597			32											29																									29
Height 598																																31									28
Height 599	25
Height 600			47																		32						37
Height 601									42		40		39												53								52				42										39		44
Height 602			55		42		42												30				40						48		42				38				42	52		47
Height 603	40									28					37										49																46	39	51		31	27
Height 604												25				26	33					25												30			44	25	28						32		38
Height 605																		30								30				33	29	35				28				36		37				30
Height 606	25			44		34								30										25										30									32					29
Height 607		31								29		26																										27
Height608																	25		28										31						25							27
Height 609			31	51			29		29		27		28												31		28					26	30												25		26
Height 610	28																25																		27		31						37						30
Height 611											25								26																												27
Height 612		38				25										32										36				32	25							25				33				28
Height 613												33												31										29						38
Height 614			25	55										26		26												33								29								35
Height 615																		34								31
[truncated: 769 more rows]
[truncated: 53 more columns]

## Sheet: Dilution series
Sample Name	17%_run1	17%_run2	33%_run1	33%_run2	50%_run1	50%_run2	67%_run1	67%_run2	83%_run1	83%_run2	100%_run1	100%_run2
Allele 1	0	0	0	0	0	0	0	0	0	0	0	0
Allele 2	0	0	0	0	0	0	0	0	0	0	0	0
Allele 3	0	0	0	0	0	0	0	0	0	0	0	0
Allele 4	0	0	0	0	0	0	0	0	0	0	0	0
Allele 5	0	0	0	0	0	0	0	0	0	0	0	0
Allele 6	0	0	0	0	0	0	0	0	0	0	0	0
Allele 7	0	0	1	0	0	0	0	0	1	0	0	0
Allele 8	0	0	0	0	0	0	0	1	0	1	0	1
Allele 9	0	0	0	0	1	1	1	0	1	0	0	0
Allele 10	0	0	0	0	0	0	0	0	0	0	0	0
Allele 11	0	0	0	0	0	0	0	0	0	0	0	0
Allele 12	0	0	0	0	0	0	0	0	0	0	0	0
Allele 13	0	0	0	0	0	0	0	0	0	0	0	0
Allele 14	0	0	0	0	0	0	0	0	0	0	0	0
Allele 15	0	0	0	0	0	0	0	0	0	0	0	0
Allele 16	0	0	0	0	0	0	0	0	0	0	0	0
Allele17	0	0	0	0	0	0	0	0	0	0	0	0
Allele 18	0	0	0	0	0	0	0	0	0	0	0	0
Allele 19	0	0	0	0	0	0	0	0	0	0	0	0
Allele 20	0	0	0	0	0	0	0	0	0	0	0	0
Allele 21	0	0	0	0	0	0	0	0	0	0	0	0
Allele 22	0	0	0	0	0	0	0	0	0	0	0	0
Allele 23	1	0	0	0	0	0	1	1	1	0	1	0
Allele 24	0	1	0	0	0	0	0	0	0	0	0	0
Allele 25	0	0	0	0	0	0	0	0	0	0	0	0
Allele 26	0	0	0	0	0	0	0	0	0	0	0	0
Allele 27	0	0	0	0	0	0	0	0	0	0	0	0
Allele 28	0	0	0	0	0	0	0	0	0	0	0	0
Allele 29	0	0	0	0	0	0	0	0	0	0	0	0
Allele 30	0	0	0	0	0	0	0	0	0	0	0	0
Allele 31	0	0	0	0	0	0	0	0	0	0	0	0
Allele 32	0	0	0	0	0	0	0	0	0	0	0	0
Allele 33	0	0	0	0	0	0	0	0	0	0	0	0
Allele 34	0	0	0	0	0	0	0	0	0	0	0	0
Allele 35	0	0	0	0	0	0	0	0	0	0	0	0
Allele 36	0	1	0	0	0	1	0	0	0	0	1	1
Allele 37	0	0	0	0	0	0	0	0	0	0	0	0
Allele 38	0	0	0	0	0	0	0	0	0	0	0	0
Allele 39	0	0	0	0	0	0	0	0	0	0	0	0
Allele 40	0	0	0	0	0	0	0	0	0	0	0	0
Allele 41	0	0	0	0	0	0	0	0	0	0	0	0
Allele 42	0	0	0	0	0	0	0	0	0	0	0	0
Allele 43	0	0	0	0	0	0	0	0	0	0	0	0
Allele 44	0	0	0	0	0	0	0	0	0	0	0	0
Allele 45	0	0	0	0	0	0	0	0	0	0	0	0
Allele 46	0	0	0	0	0	0	0	0	0	0	0	1
Allele 47	0	0	0	0	0	0	0	0	0	0	0	0
Allele 48	0	0	0	0	0	0	0	0	0	0	0	0
Allele 49	0	0	0	0	0	0	0	0	0	0	0	0
Allele 50	0	0	0	0	0	0	0	0	0	0	0	0
Allele 51	0	0	0	0	0	0	0	0	0	0	0	1
Allele 52	0	0	0	0	0	0	0	0	0	0	0	0
Allele 53	0	0	0	0	0	0	0	0	0	0	0	0
Allele 54	0	0	0	0	0	0	0	0	0	0	0	0
Allele 55	0	0	0	0	0	0	0	0	0	0	0	0
Allele 56	0	0	0	0	0	0	0	0	0	0	0	0
Allele 57	0	0	0	0	0	0	0	0	0	0	0	0
Allele 58	0	0	0	0	0	0	0	0	0	0	0	0
Allele 59	0	0	0	0	0	0	0	0	0	0	0	0
Allele 60	1	0	1	0	1	0	1	0	0	0	1	0
Allele 61	0	1	0	1	0	1	0	1	0	0	0	1
Allele 62	0	0	0	0	0	0	0	0	0	0	0	0
Allele 63	0	0	0	0	0	0	0	0	0	0	0	0
Allele 64	0	0	0	0	0	0	0	0	0	0	0	0
Allele 65	0	0	0	0	0	0	0	0	0	0	0	0
Allele 66	0	0	0	0	0	0	0	0	0	0	0	0
Allele 67	0	0	0	0	0	0	0	0	0	0	0	0
Allele 68	0	0	0	0	0	0	0	0	0	0	0	0
Allele 69	0	0	0	0	0	0	0	0	0	0	0	0
Allele 70	0	0	0	0	0	0	0	0	0	0	0	0
Allele 71	0	0	0	0	0	0	0	0	0	0	0	0
Allele 72	0	0	0	0	0	0	0	0	0	0	0	0
Allele 73	0	0	0	0	0	0	0	0	0	0	0	0
Allele 74	1	0	1	0	1	0	1	0	1	0	1	0
Allele 75	0	0	0	0	0	0	1	0	1	0	1	0
Allele 76	0	1	0	1	0	1	0	1	0	1	0	1
Allele 77	0	0	0	0	1	0	1	1	1	1	1	1
Allele 78	0	0	0	0	0	0	0	0	0	0	0	0
Allele 79	1	0	1	0	1	1	1	1	1	1	1	1
Allele 80	0	1	0	1	0	1	0	1	0	1	0	1
Allele 81	0	0	0	0	0	0	0	0	0	0	0	0
Allele 82	0	0	0	0	0	0	0	0	0	0	0	0
Allele 83	1	0	1	0	1	0	1	0	1	0	0	0
Allele 84	0	0	0	0	0	0	0	0	0	0	1	0
Allele 85	0	1	0	1	0	1	0	1	0	1	0	1
Allele 86	0	0	0	0	0	0	0	0	0	0	0	0
Allele 87	0	0	0	0	0	0	0	0	0	0	0	0
Allele 88	0	0	0	0	0	0	0	0	0	0	0	0
Allele 89	0	0	0	0	0	0	0	0	0	0	0	0
Allele 90	1	1	1	1	1	1	1	1	1	1	1	1
Allele 91	0	0	0	0	0	0	0	0	0	1	0	1
Allele 92	0	0	0	0	0	0	0	0	0	0	0	0
Allele 93	0	0	0	0	0	0	0	0	0	0	0	0
Allele 94	0	0	0	0	0	0	0	0	0	0	0	0
Allele 95	0	0	0	0	1	0	1	1	1	1	1	1
Allele 96	0	0	0	0	0	0	0	0	0	0	0	0
Allele 97	0	0	0	0	0	0	0	0	0	0	0	0
Allele 98	0	0	0	0	0	0	0	0	0	0	0	0
Allele 99	0	0	0	0	0	0	0	0	0	0	0	0
Allele 100	0	0	0	0	0	0	0	0	0	0	0	0
Allele 101	0	0	0	0	0	0	0	0	0	0	0	0
Allele 102	0	0	0	0	0	0	0	0	0	0	0	0
Allele 103	0	0	0	0	0	0	0	0	0	0	0	0
Allele 104	1	0	0	0	1	0	1	0	0	0	1	0
Allele 105	0	1	0	1	0	1	0	1	0	0	0	1
Allele 106	0	0	0	0	0	0	0	0	0	0	0	0
Allele 107	0	0	0	0	0	0	0	0	0	0	0	0
Allele 108	0	0	0	0	0	0	0	0	0	0	0	0
Allele 109	0	0	0	0	0	0	0	0	0	0	0	0
Allele 110	0	0	0	0	0	0	0	0	0	0	0	0
Allele 111	0	0	0	0	0	0	0	0	0	0	0	0
Allele 112	0	0	0	0	0	0	0	0	0	0	0	0
Allele 113	0	0	0	0	0	0	0	0	0	0	0	0
Allele 114	0	0	0	0	0	0	0	0	0	0	0	0
Allele 115	0	0	0	0	0	0	0	0	0	0	0	1
Allele 116	0	0	0	0	0	0	0	0	0	0	0	0
Allele 117	0	0	0	0	0	0	0	0	0	0	0	0
Allele 118	0	1	0	1	0	1	0	1	0	1	0	1
Allele 119	0	0	0	0	0	0	0	0	0	0	0	0
Allele 120	0	0	0	0	0	0	0	0	0	0	0	0
Allele 121	0	0	0	0	0	0	0	0	0	0	0	0
Allele 122	0	0	0	0	0	0	0	0	0	0	0	0
Allele 123	0	0	0	0	0	0	0	0	0	0	0	0
Allele 124	0	0	0	0	0	0	0	0	0	0	0	0
Allele 125	0	0	0	0	0	0	0	0	0	0	0	0
Allele 126	0	0	0	0	0	0	0	0	0	0	0	0
Allele 127	1	1	1	1	0	1	1	1	0	0	1	1
Allele 128	0	0	0	0	0	0	0	0	0	0	0	0
Allele 129	0	0	0	0	0	0	0	0	0	0	0	0
Allele 130	0	0	0	0	0	0	0	0	0	0	0	0
Allele 131	1	0	0	0	0	0	0	0	1	0	0	0
Allele 132	0	1	0	1	0	1	0	1	0	0	0	1
Allele 133	0	0	0	0	0	0	0	0	0	0	0	1
Allele 134	0	0	0	0	0	0	0	0	0	0	0	0
Allele 135	0	0	0	0	0	0	0	0	0	0	0	0
Allele 136	0	0	0	0	0	0	0	0	0	0	0	0
Allele 137	0	0	0	0	0	0	0	0	0	0	0	0
Allele 138	0	0	0	0	0	0	0	0	0	0	0	0
Allele 139	0	0	0	0	0	0	0	0	0	0	0	0
Allele 140	0	0	0	0	0	0	0	0	0	0	0	0
Allele 141	0	1	0	1	0	1	0	1	0	1	0	1
Allele 142	0	0	0	0	0	0	0	0	0	0	0	0
Allele 143	1	0	0	1	0	1	0	1	0	1	1	1
Allele 144	0	0	0	0	0	0	0	0	0	0	0	0
Allele 145	1	0	1	0	1	0	1	0	1	0	1	0
Allele146	0	0	0	0	0	0	0	1	0	1	0	1
Allele147	0	1	0	1	0	1	0	1	1	1	0	1
Allele 148	0	0	0	0	0	0	0	0	0	0	0	0
Allele 149	0	0	0	1	1	1	1	1	1	1	1	1
Allele 150	1	1	1	0	1	0	1	0	1	0	1	0
Allele 151	1	1	1	1	1	1	1	1	1	1	1	1
Allele 152	0	0	0	0	0	0	0	0	0	0	0	0
Allele 153	0	0	0	0	0	0	0	0	0	0	0	0
Allele 154	0	0	1	1	1	1	1	1	1	1	1	1
Allele 155	0	0	0	0	0	0	0	0	0	0	0	0
Allele 156	0	0	0	0	0	0	0	1	1	1	0	1
Allele 157	0	0	0	0	0	0	0	0	0	0	0	0
Allele 158	0	0	0	0	0	0	0	0	0	0	0	0
Allele 159	0	1	0	1	0	1	0	1	0	1	0	1
Allele 160	1	0	1	0	1	0	1	0	1	0	1	0
Allele 161	0	0	0	0	0	0	0	0	0	0	0	0
Allele 162	0	0	0	0	0	0	0	0	0	0	0	0
Allele 163	0	0	0	0	0	0	0	0	0	0	0	0
Allele 164	0	0	0	0	0	0	0	0	0	0	0	0
Allele 165	0	0	0	0	0	0	0	0	0	0	0	0
Allele 166	0	0	0	0	0	0	0	0	0	0	0	0
Allele 167	0	0	0	0	0	0	0	0	0	0	0	0
Allele 168	0	0	0	0	0	0	0	0	0	0	0	0
Allele169	0	0	0	0	0	0	0	0	0	0	0	0
Allele 170	0	0	0	0	0	0	0	0	0	0	0	0
Allele 171	0	0	0	0	0	0	0	0	0	0	0	0
Allele 172	0	1	0	1	0	1	0	1	0	0	0	1
Allele 173	0	0	0	0	0	1	0	1	0	0	0	1
Allele 174	0	0	0	0	0	0	0	0	0	0	0	0
Allele 175	0	0	0	0	0	0	0	0	0	0	0	0
Allele 176	0	0	0	0	0	0	0	0	0	0	0	0
Allele 177	1	0	0	0	0	0	0	0	0	0	0	0
Allele 178	1	0	0	0	0	0	0	0	0	0	0	0
Allele 179	0	0	0	0	0	0	0	0	0	0	0	0
Allele 180	0	0	0	0	0	0	0	0	0	0	0	0
Allele 181	0	0	0	0	0	0	0	0	0	0	0	0
Allele 182	0	0	0	0	0	0	0	0	0	0	0	0
Allele 183	0	0	0	0	0	0	0	0	0	0	0	1
Allele 184	0	0	0	0	0	0	0	0	0	0	0	0
Allele 185	0	0	0	0	0	0	0	0	0	0	0	0
Allele 186	0	0	0	0	0	0	0	0	0	0	0	0
Allele 187	0	0	0	0	0	0	0	0	0	0	0	0
Allele 188	0	0	0	0	1	0	0	0	0	0	0	0
Allele 189	0	0	0	0	0	0	0	0	0	0	0	0
Allele 190	0	0	0	0	0	0	0	0	0	0	0	0
Allele 191	0	0	0	0	0	0	0	0	0	0	0	0
Allele 192	0	0	0	0	0	0	0	0	0	0	0	0
Allele 193	0	0	0	0	0	0	0	0	0	0	0	0
Allele 194	0	0	0	0	0	0	0	0	0	0	0	0
Allele 195	0	0	0	0	0	0	0	0	0	0	0	0
Allele 196	0	0	0	0	0	0	0	0	0	0	0	0
Allele 197	0	0	0	0	0	0	0	0	0	0	0	0
Allele 198	0	0	0	0	0	0	0	0	0	0	0	0
Allele 199	0	0	0	0	0	0	0	0	0	0	0	0
Allele 200	0	0	0	0	0	0	0	0	0	0	0	0
Allele 201	0	0	0	0	0	0	0	0	0	0	0	0
Allele 202	0	0	0	0	0	0	0	0	0	0	0	0
Allele 203	0	0	0	0	0	0	0	0	0	0	0	0
Allele 204	0	0	0	0	0	0	0	0	0	0	0	0
Allele 205	0	1	0	0	0	0	0	1	0	0	0	1
Allele 206	0	0	0	0	0	0	0	0	0	0	0	0
Allele 207	0	0	0	0	0	0	0	0	0	0	0	0
Allele 208	0	0	0	0	0	0	0	0	0	0	0	0
Allele 209	0	0	0	0	0	0	0	0	0	0	0	0
Allele 210	0	0	0	0	0	0	0	0	0	0	0	1
Allele 211	0	0	0	0	0	0	0	0	0	0	0	0
Allele 212	0	0	0	0	0	0	0	0	0	0	0	0
Allele 213	0	0	0	0	0	0	0	0	0	0	0	0
Allele 214	0	0	0	0	0	0	0	0	0	0	0	0
Allele 215	1	0	0	0	0	0	0	0	0	0	0	0
Allele 216	0	0	0	0	0	0	0	0	0	0	0	0
Allele 217	0	0	0	0	0	0	0	0	0	0	0	0
Allele 218	0	0	0	0	0	0	0	0	0	0	0	0
Allele 219	0	0	0	0	0	0	0	0	0	0	1	0
Allele 220	0	0	0	0	0	0	0	0	0	0	0	0
Allele 221	0	0	0	0	0	0	0	0	0	0	0	0
Allele 222	0	0	0	0	0	0	0	0	0	0	0	0
Allele 223	0	0	0	0	0	0	0	0	0	0	0	1
Allele 224	0	0	0	0	0	0	0	0	0	0	0	0
Allele 225	0	0	0	0	0	0	0	0	0	0	0	0
Allele 226	0	0	0	0	0	0	0	0	0	0	0	0
Allele 227	0	0	0	0	0	0	0	0	0	0	0	0
Allele 228	0	0	0	0	0	0	0	0	0	0	0	0
Allele 229	0	0	0	0	0	0	0	0	0	0	0	0
Allele 230	0	0	0	0	0	0	0	0	0	0	0	0
Allele 231	0	0	0	0	0	0	0	0	0	0	0	0
Allele 232	0	0	0	0	0	0	0	0	0	0	0	0
Allele 233	0	0	0	0	0	0	0	0	0	0	0	0
Allele 234	0	0	0	0	0	0	0	0	0	0	0	0
Allele 235	0	0	0	0	0	0	0	0	0	0	0	0
Allele 236	0	0	0	0	0	0	0	0	0	0	0	0
Allele 237	0	0	0	0	0	0	0	0	0	0	0	0
Allele 238	0	0	0	0	0	0	0	0	0	0	0	0
Allele 239	0	0	0	0	0	1	0	0	0	0	0	1
Allele 240	0	0	0	0	0	1	0	1	0	1	0	1
Allele 241	0	1	0	1	0	1	0	1	0	1	0	1
Allele 242	0	0	0	0	0	0	0	0	0	0	0	0
Allele 243	0	0	0	0	0	0	0	0	0	0	0	0
Allele 244	0	0	0	0	0	0	0	0	0	0	0	0
Allele 245	0	0	0	0	0	0	0	0	0	0	0	0
Allele 246	0	0	0	0	0	0	0	0	0	0	0	0
Allele 247	0	0	0	0	0	0	0	0	0	0	0	0
Allele 248	0	0	0	0	0	0	0	0	0	0	0	0
Allele 249	0	0	0	0	0	0	0	0	0	0	0	0
Allele 250	0	0	0	0	0	0	0	0	0	0	0	0
Allele 251	0	0	0	0	0	0	0	0	0	0	0	0
Allele252	0	0	0	0	0	0	0	0	0	0	0	0
Allele 253	0	1	0	0	0	0	0	0	0	0	0	0
Allele 254	0	0	0	0	0	0	0	0	0	0	0	0
Allele 255	0	0	0	0	0	0	0	0	0	0	0	0
Allele 256	0	0	0	0	0	0	0	0	0	0	0	0
Allele 257	0	0	0	0	0	0	1	0	1	0	1	0
Allele 258	0	0	0	0	0	0	0	0	0	0	0	0
Allele 259	1	0	1	0	1	0	1	0	1	0	1	0
Allele 260	0	0	0	0	0	0	0	0	0	0	0	0
Allele 261	0	0	0	0	0	0	0	0	0	0	0	0
Allele 262	0	0	0	0	0	0	0	0	0	0	0	0
Allele 263	0	0	0	0	0	0	0	0	0	0	0	0
Allele 264	0	1	0	1	0	1	0	0	0	1	0	1
Allele 265	0	0	0	0	0	0	0	0	0	0	0	0
Allele 266	0	0	0	0	0	0	0	0	0	0	0	0
Allele 267	0	0	0	0	0	0	0	0	0	0	0	0
Allele 268	0	0	0	0	0	0	0	0	0	0	0	0
Allele 269	0	0	0	0	0	0	0	0	0	0	0	0
Allele 270	0	0	0	0	0	0	0	0	0	0	0	0
Allele 271	0	0	0	0	0	0	0	0	0	0	0	0
Allele 272	0	0	0	0	0	0	0	0	0	0	0	0
Allele 273	0	1	0	0	0	0	0	0	0	0	0	1
Allele 274	0	0	0	0	0	0	0	0	0	0	0	0
Allele 275	0	0	0	0	0	0	0	0	0	0	0	0
Allele 276	0	0	0	0	0	0	0	0	0	0	0	0
Allele 277	0	0	0	0	0	0	0	0	0	0	0	0
Allele 278	0	0	0	0	0	0	0	0	0	0	0	0
Allele 279	0	0	0	0	0	0	0	0	0	0	0	0
Allele 280	0	0	0	0	0	0	0	0	0	0	0	0
Allele 281	0	0	0	0	0	0	0	0	0	0	0	0
Allele 282	0	0	0	0	0	0	0	0	0	0	0	0
Allele 283	1	0	1	0	0	0	1	0	0	0	1	0
Allele 284	0	0	0	0	1	0	0	0	1	0	0	0
Allele 285	0	0	0	0	0	0	0	0	0	0	0	0
Allele 286	0	0	0	0	0	0	0	0	0	0	0	0
Allele 287	0	0	0	0	0	0	0	0	0	0	0	0
Allele 288	0	0	0	0	0	0	0	0	0	0	0	0
Allele 289	0	0	0	0	0	0	0	0	0	0	0	0
Allele 290	0	1	0	1	0	0	0	1	0	1	0	1
Allele 291	0	0	0	0	0	0	0	0	0	0	0	0
Allele 292	0	0	0	0	0	0	0	0	0	0	0	0
Allele 293	0	0	0	0	0	0	0	0	0	0	0	0
Allele 294	0	1	0	1	0	0	0	0	0	0	1	1
Allele 295	1	0	0	0	0	0	0	0	0	0	0	0
Allele 296	0	0	0	0	0	0	0	0	0	0	0	0
Allele 297	0	0	0	0	0	0	0	0	0	0	0	0
Allele 298	0	0	0	0	0	0	0	0	0	0	0	0
Allele 299	0	0	0	0	0	0	0	0	0	0	0	0
Allele 300	0	0	0	0	0	0	0	0	0	0	0	0
Allele 301	0	0	0	0	0	0	0	0	0	0	0	0
Allele 302	0	0	0	0	0	0	0	0	0	0	0	0
Allele 303	1	0	0	0	0	0	0	0	0	0	0	0
Allele 304	0	0	0	0	0	0	0	0	0	0	0	0
Allele 305	0	0	0	0	0	0	0	0	0	0	0	0
Allele 306	0	0	0	0	0	0	0	0	0	0	0	0
Allele 307	0	0	0	0	0	0	0	0	0	0	0	0
Allele 308	0	0	0	0	0	0	0	0	0	0	0	0
Allele 309	0	0	0	0	0	0	0	0	0	0	0	0
Allele 310	0	0	0	0	0	0	0	0	0	0	0	0
Allele311	0	0	0	0	0	0	0	0	0	0	0	0
Allele 312	0	0	0	0	0	0	0	0	0	0	0	0
Allele 313	0	0	0	0	0	0	0	0	0	0	0	0
Allele 314	0	0	0	0	0	0	0	0	0	0	0	0
Allele 315	0	0	0	0	0	0	0	0	0	0	0	0
Allele 316	0	0	0	0	0	0	0	0	0	0	0	0
Allele 317	0	0	0	0	0	0	0	0	0	0	0	0
Allele 318	1	0	0	0	0	0	1	0	0	0	0	0
Allele 319	0	0	0	0	0	0	0	0	0	0	0	0
Allele 320	0	0	0	0	0	0	0	0	0	0	0	0
Allele 321	0	0	0	0	0	0	0	0	0	0	0	0
Allele 322	1	0	1	0	0	0	0	0	0	0	1	0
Allele 323	0	0	0	0	0	0	0	0	0	0	0	0
Allele 324	0	0	0	0	0	0	0	0	0	0	0	0
Allele 325	0	0	0	0	0	0	0	0	0	0	0	0
Allele 326	0	0	0	0	0	0	0	0	0	0	0	0
Allele 327	0	0	0	0	0	0	0	0	0	0	0	0
Allele 328	0	0	0	0	0	0	0	0	0	0	0	0
Allele 329	0	0	0	0	0	0	0	0	0	0	0	0
Allele 330	0	0	0	0	0	0	0	0	0	0	0	0
Allele 331	0	0	0	0	0	0	0	0	0	0	0	0
Allele 332	0	0	0	0	0	0	0	0	0	0	0	0
Allele 333	0	0	0	0	0	0	0	0	0	0	0	0
Allele 334	0	0	0	0	0	0	0	0	0	0	0	0
Allele 335	0	0	0	0	0	0	0	0	0	0	0	0
Allele 336	0	0	0	0	0	0	0	0	0	0	0	0
Allele 337	0	0	0	0	0	0	0	0	0	0	0	0
Allele 338	0	0	0	0	0	0	0	0	0	0	0	1
Allele 339	0	0	0	0	0	0	0	0	0	0	0	0
Allele 340	0	0	0	0	0	0	0	0	0	0	0	0
Allele 341	0	0	0	0	0	0	0	0	0	0	0	0
Allele 342	0	0	0	0	0	0	0	0	0	0	0	0
Allele 343	0	0	0	0	0	0	0	0	0	0	0	0
Allele 344	0	0	0	0	0	0	0	0	0	0	0	0
Allele 345	0	0	0	0	0	0	0	0	0	0	0	0
Allele 346	0	0	0	0	0	0	0	0	0	0	0	0
Allele 347	0	0	0	0	0	0	0	0	0	0	0	0
Allele 348	0	0	0	0	0	0	0	0	0	0	0	0
Allele 349	0	0	0	0	0	0	0	0	0	0	0	0
Allele 350	0	0	0	0	0	0	0	0	0	0	0	0
Allele 351	0	0	0	0	0	0	0	0	0	0	0	0
Allele 352	0	0	0	0	0	0	0	0	0	0	0	0
Allele 353	0	0	0	0	0	0	0	0	0	0	0	0
Allele 354	0	0	0	0	0	0	0	0	0	0	0	0
Allele 355	0	0	0	0	0	0	0	0	0	0	0	0
Allele 356	0	0	0	0	0	0	0	0	0	0	0	0
Allele 357	0	0	0	0	0	0	0	0	0	0	0	0
Allele 358	0	0	0	0	0	0	0	0	0	0	0	0
Allele 359	0	0	0	0	0	0	0	0	0	0	0	0
Allele 360	0	0	0	0	0	0	0	0	0	0	0	0
Allele 361	0	0	0	0	0	0	0	0	0	0	0	0
Allele 362	0	0	0	0	0	0	0	0	0	0	0	0
Allele 363	0	0	0	0	0	0	0	0	0	0	0	0
Allele 364	0	0	0	0	0	0	0	0	0	0	0	0
Allele 365	0	0	0	0	0	0	0	0	0	0	0	0
Allele 366	0	0	0	0	0	0	0	0	0	0	0	0
Allele 367	0	0	0	0	0	0	0	0	0	0	0	0
Allele 368	0	0	0	0	0	0	0	0	0	0	0	0
Allele 369	0	0	0	0	0	0	0	0	0	0	0	0
Allele 370	0	0	0	0	0	0	0	0	0	0	0	0
Allele 371	0	0	0	0	0	0	0	0	0	0	0	0
Allele 372	0	0	0	0	0	0	0	0	0	0	0	0
Allele 373	0	0	0	0	0	0	0	0	0	0	0	0
Allele 374	0	0	0	0	0	0	0	0	0	0	0	0
Allele 375	0		0		0		0		0		0
Allele 376	0		0		0		0		0		0
Allele 377	0		0		0		0		0		0
Allele 378	0		0		0		0		0		0
Allele 379	0		0		0		0		0		0
Allele 380	0		0		0		0		0		0
Allele 381	0		0		0		0		0		0
Allele 382	0		0		0		0		0		0
Allele 383	0		0		0		0		0		0
Allele 384	0		0		0		0		0		0
Allele 385	0		0		0		0		0		0
Allele 386	0		0		0		0		0		0
Allele 387	0		0		0		0		0		0
Allele 388	0		0		0		0		0		0
Allele 389	0		0		0		0		0		0
Allele 390	0		0		0		0		0		0
Allele 391	0		0		0		0		0		0
Allele 392	0		0		0		0		0		0
Allele 393	0		0		0		0		0		0
Allele394	0		0		0		0		0		0
Allele 395	0		0		0		0		0		0
Allele 396	0		0		0		0		0		0
Allele 397	0		0		0		0		0		0
Allele 398	0		0		0		0		0		0
Allele 399	0		0		0		0		0		0
Allele 400	0		0		0		0		0		0
Allele 401	0		0		0		0		0		0
Allele 402
Allele 403
Allele 404
Allele 405
Allele 406
Allele 407
Allele 408
Allele 409
Allele 410
Allele 411
Allele 412
Allele 413
Allele 414
Allele 415
Allele 416
Allele 417
Allele 418
Allele 419
Allele 420
Allele 421
Allele 422
Allele 423
Allele 424
Allele 425
Allele 426
Allele 427
Allele 428
Allele 429
Allele 430
Allele 431
Allele 432
Allele 433
Allele 434
Allele 435
Allele 436
Allele 437
Allele 438
Allele 439
Allele 440
Allele 441
Allele 442
Allele 443
Allele 444
Allele 445
Allele 446
Allele 447
Allele 448
Allele 449
Allele 450
Allele 451
Allele 452
Allele 453
Allele 454
Allele 455
Allele 456
Allele 457
Allele 458
Allele 459
Allele 460
Allele 461
Allele 462
Allele 463
Allele 464
Allele 465
Allele 466
Allele 467
Allele 468
Allele 469
Allele 470
Allele 471
Allele 472
Allele 473
Allele 474
Allele 475
Allele 476
Allele477
Allele 478
Allele 479
Allele 480
Allele 481
Allele 482
Allele 483
Allele 484
Allele 485
Allele 486
Allele 487
Allele 488
Allele 489
Allele 490
Allele 491
Allele 492
Allele 493
Allele 494
Allele 495
Allele 496
Allele 497
Allele 498
Allele 499
Allele 500
Allele 501
Allele 502
Allele 503
Allele 504
Allele 505
Allele 506
Allele 507
Allele 508
Allele 509
Allele 510
Allele 511
Allele 512
Allele 513
Allele 514
Allele 515
Allele 516
Allele 517
Allele 518
Allele 519
Allele 520
Allele 521
Allele 522
Allele 523
Allele 524
Allele 525
Allele 526
Allele 527
Allele 528
Allele 529
Allele 530
Allele 531
Allele 532
Allele 533
Allele 534
Allele 535
Allele 536
Allele 537
Allele 538
Allele 539
Allele 540
Allele 541
Allele 542
Allele 543
Allele 544
Allele 545
Allele 546
Allele 547
Allele 548
Allele 549
Allele 550
Allele 551
Allele 552
Allele 553
Allele 554
Allele 555
Allele 556
Allele 557
Allele 558
Allele 559
Allele560
Allele 561
Allele 562
Allele 563
Allele 564
Allele 565
Allele 566
Allele 567
Allele 568
Allele 569
Allele 570
Allele 571
Allele 572
Allele 573
Allele 574
Allele 575
Allele 576
Allele 577
Allele 578
Allele 579
Allele 580
Allele 581
Allele 582
Allele 583
Allele 584
Allele 585
Allele 586
Allele 587
Allele 588
Allele 589
Allele 590
Allele 591
Allele 592
Allele 593
Allele 594
Allele 595
Allele 596
Allele 597
Allele 598
Allele 599
Allele 600
Allele 601
Allele 602
Allele 603
Allele 604
Allele 605
Allele 606
Allele 607
Allele 608
Allele 609
Allele 610
Allele 611
Allele 612
Allele 613
Allele 614
Allele 615
Allele 616
Allele 617
Allele 618
Allele 619
Allele 620
Allele 621
Allele 622
Allele 623
Allele 624
Allele 625
Allele 626
Allele 627
Allele 628
Allele 629
Allele 630
Allele 631
Allele 632
Allele 633
Allele 634
Allele 635
Allele 636
Allele 637
Allele 638
Allele 639
Allele 640
Allele 641
Allele 642
Allele643
Allele 644
Allele 645
Allele 646
Allele 647
Allele 648
Allele 649
Allele 650
Allele 651
Allele 652
Allele 653
Allele 654
Allele 655
Allele 656
Allele 657
Allele 658
Allele 659
Allele 660
Allele 661
Allele 662
Allele 663
Allele 664
Allele 665
Allele 666
Allele 667
Allele 668
Allele 669
Allele 670
Allele 671
Allele 672
Allele 673
Allele 674
Allele 675
Allele 676
Allele 677
Allele 678
Allele 679
Allele 680
Allele 681
Allele 682
Allele 683
Allele 684
Allele 685
Allele 686
Allele 687
Allele 688
Allele 689
Allele 690
Allele 691
Allele 692
Size 1
Size2
Size 3
Size 4
Size 5
Size 6
Size 7			56.34						56.53
Size 8								57.99		57.92		57.89
Size 9					58.37	58.1	58.37		58.47
Size 10
Size 11
Size 12
Size 13
Size 14
Size 15
Size16
Size 17
Size 18
Size 19
Size 20
Size 21
Size 22
Size 23	79.4						79.29	79.18	79.18		79.39
Size 24		79.29
Size 25
Size 26
Size 27
Size 28
Size 29
Size 30
Size 31
Size 32
Size 33
Size 34
Size 35
Size 36		99.24				99.24					99.33	99.33
Size 37
Size 38
Size 39
Size 40
Size 41
Size 42
Size 43
Size 44
Size 45
Size 46												113.62
Size 47
Size 48
Size 49
Size 50
Size 51												119.63
Size 52
Size 53
Size 54
Size 55
Size 56
Size 57
Size 58
Size 59
Size 60	139.45		139.35		139.63		139.53				139.53
Size 61		139.54		139.35		139.54		139.45				139.72
Size 62
Size 63
Size 64
Size 65
Size 66
Size 67
Size 68
Size 69
Size 70
Size 71
Size 72
Size 73
Size 74	162.57		162.43		162.41		162.44		162.58		162.52
Size 75							163.47		163.6		163.46
Size 76		162.76		162.7		162.76		162.7		162.87		162.79
Size 77					165.64		165.63	163.72	165.8	163.89	165.7	163.81
Size 78
Size 79	167.51		167.38		167.39	166.17	167.41	166.22	167.46	166.38	167.38	166.22
Size 80		167.73		167.71		167.82		167.8		167.86		167.89
Size 81
Size 82
Size 83	171.89		171.84		171.73		171.8		171.95
Size 84											172.03
Size 85		172.41		172.34		172.32		172.34		172.56		172.43
Size 86
Size 87
Size 88
Size 89
Size 90	179.55	179.54	179.54	179.54	179.45	179.54	179.63	179.54	179.45	179.45	179.54	179.54
Size 91										180.37		180.37
Size 92
Size 93
Size 94
Size 95					186.16		185.82	185.92	186.05	185.97	185.73	186.08
Size 96
Size 97
Size 98
Size 99
Size 100
Size 101
Size 102
Size 103
Size 104	199.73				199.73		199.63				199.63
Size 105		199.73		199.54		199.45		199.54				199.63
Size 106
Size 107
Size 108
Size 109
Size 110
Size 111
Size 112
Size 113
Size 114
Size 115												213.82
Size 116
Size 117
Size 118		220		220.36		220.45		220.18		220.64		220
Size 119
Size 120
Size 121
Size 122
Size 123
Size 124
Size 125
Size 126
Size 127	239.48	239.83	239.39	239.65		239.57	239.56	239.56			239.39	239.65
Size 128
Size 129
Size 130
Size 131	259.74								259.74
Size 132		259.73		259.64		259.29		259.64				259.73
Size 133												260.9
Size 134
Size 135
Size 136
Size 137
Size 138
Size 139
Size 140
Size 141		279.73		279.91		279.82		279.73		279.73		280
Size 142
Size 143	279.65			293.86		293.73		293.77		293.68	279.82	293.79
Size 144
Size 145	293.3		293.33		293.28		293.42		293.42		293.42
Size 146								297.63		297.81		297.73
Size 147		299.74		299.74		299.57		299.56	297.23	299.65		299.65
Size 148
Size 149				301.81	299.3	301.63	299.3	301.81	299.31	301.81	299.39	301.79
Size 150	301.44	301.86	301.55		301.52		301.46		301.52		301.54
Size 151	302.71	303.06	302.76	302.93	302.72	302.92	302.76	303.02	302.8	303.02	302.82	302.99
Size 152
Size 153
Size 154			306.07	306.68	306.16	306.65	306.16	306.68	306.32	306.68	306.29	306.72
Size 155
Size 156								309.69	309.2	309.78		309.71
Size 157
Size 158
Size 159		320.36		320.27		320.27		320.27		320.45		320.36
Size 160	320		319.9		319.9		319.9		320.09		320
Size 161
Size 162
Size 163
Size 164
Size 165
Size 166
Size 167
Size 168
Size 169
Size 170
Size 171
Size 172		339.83		339.74		339.66		339.91				339.92
Size 173						340.79		340.53				340.88
Size 174
Size 175
Size 176
Size 177	339.75
Size 178	340.7
Size 179
Size 180
Size 181
Size 182
Size 183												359.73
Size 184
Size 185
Size 186
Size 187
Size 188					359.82
Size 189
Size 190
Size 191
Size 192
Size 193
Size 194
Size 195
Size 196
Size 197
Size 198
Size 199
Size 200
Size 201
Size 202
Size 203
Size 204
Size 205		413.91						413.73				413.82
Size 206
Size 207
Size 208
Size 209
Size 210												420.18
Size 211
Size 212
Size 213
Size 214
Size 215	413.91
Size 216
Size 217
Size 218
Size 219											420
Size 220
Size 221
Size 222
Size 223												439.74
Size 224
Size 225
Size 226
Size 227
Size 228
Size 229
Size 230
Size 231
Size 232
Size 233
Size 234
Size 235
Size 236
Size 237
Size 238
Size 239						471.14						471.33
Size 240						472.39		472.27		472.49		472.22
Size 241		474.1		474.13		474		473.98		474.19		474.19
Size 242
Size 243
Size 244
Size 245
Size 246
Size 247
Size 248
Size 249
Size 250
Size 251
Size 252
Size 253		514
Size 254
Size 255
Size 256
Size 257							471.81		472.04		471.88
Size 258
Size 259	473.76		473.88		473.76		473.76		473.88		473.82
Size 260
Size 261
Size 262
Size 263
Size 264		540.37		540.19		540.28				540.46		540.37
Size 265
Size 266
Size 267
Size 268
Size 269
Size 270
Size 271
Size 272
Size 273		580										580
Size 274
Size 275
Size 276
Size 277
Size 278
Size 279
Size 280
Size 281
Size 282
Size 283
Size 284					540.36				540.27
Size 285
Size 286
Size 287
Size 288
Size 289
Size 290		700.53		700.21				700.22		700		700.42
Size 291
Size 292
Size 293
Size 294		714.22		713.89							580.28	714.22
Size 295	580.66
Size 296
Size 297
Size 298
Size 299
Size 300
Size 301
Size 302
Size 303	600.28
Size 304
Size 305
Size 306
Size 307
Size 308
Size 309
Size 310
Size 311
Size 312
Size 313
Size 314
Size 315
Size 316
Size 317
Size 318	699.78						700.43
Size 319
Size 320
Size 321
Size 322	714.11		714								714.45
Size 323
Size 324
Size 325
Size 326
Size 327
Size 328
Size 329
Size 330
Size 331
Size 332
Size 333
Size 334
Size 335
Size 336
Size 337
Size 338												919.84
Size 339
Size 340
Size 341
Size 342
Size 343
Size 344
Size 345
Size 346
Size 347
Size 348
Size 349
Size 350
Size 351
Size 352
Size 353
Size 354
Size 355
Size 356
Size 357
Size 358
Size 359
Size 360
Size 361
Size 362
Size 363
Size 364
Size 365
Size 366
Size 367
Size 368
Size 369
Size 370
Size 371
Size 372
Size 373
Size 374
Size 375
Size 376
Size 377
Size 378
Size 379
Size 380
Size 381
Size 382
Size 383
Size 384
Size 385
Size 386
Size 387
Size 388
Size 389
Size 390
Size 391
Size 392
Size 393
Size 394
Size 395
Size 396
Size 397
Size 398
Size 399
Size 400
Size 401
Size 402
Size 403
Size 404
Size 405
Size 406
Size 407
Size 408
Size 409
Size 410
Size 411
Size 412
Size 413
Size 414
Size 415
Size 416
Size 417
Size 418
Size 419
Size 420
Size 421
Size 422
Size 423
Size 424
Size 425
Size 426
Size 427
Size 428
Size 429
Size 430
Size 431
Size 432
Size 433
Size 434
Size 435
Size 436
Size 437
Size 438
Size 439
Size 440
Size 441
Size 442
Size 443
Size 444
Size 445
Size 446
Size 447
Size 448
Size 449
Size 450
Size 451
Size 452
Size 453
Size 454
Size 455
Size 456
Size 457
Size 458
Size 459
Size 460
Size 461
Size 462
Size 463
Size 464
Size 465
Size 466
Size 467
Size 468
Size 469
Size 470
Size 471
Size 472
Size 473
Size 474
Size 475
Size 476
Size 477
Size 478
Size 479
Size 480
Size 481
Size 482
Size 483
Size 484
Size 485
Size 486
Size 487
Size 488
Size 489
Size 490
Size 491
Size 492
Size 493
Size 494
Size 495
Size 496
Size 497
Size 498
Size 499
Size 500
Size 501
Size 502
Size 503
Size 504
Size 505
Size 506
Size 507
Size 508
Size 509
Size 510
Size 511
Size 512
Size 513
Size 514
Size 515
Size 516
Size 517
Size 518
Size 519
Size 520
Size 521
Size 522
Size 523
Size 524
Size 525
Size 526
Size 527
Size 528
Size 529
Size 530
Size 531
Size 532
Size 533
Size 534
Size 535
Size 536
Size 537
Size 538
Size 539
Size 540
Size 541
Size 542
Size 543
Size 544
Size 545
Size 546
Size 547
Size 548
Size 549
Size 550
Size 551
Size 552
Size 553
Size 554
Size 555
Size 556
Size 557
Size 558
Size 559
Size 560
Size 561
Size 562
Size 563
Size 564
Size 565
Size 566
Size 567
Size 568
Size 569
Size 570
Size 571
Size 572
Size 573
Size 574
Size 575
Size 576
Size 577
Size 578
Size 579
Size 580
Size 581
Size 582
Size 583
Size 584
Size 585
Size 586
Size 587
Size 588
Size 589
Size 590
Size 591
Size 592
Size 593
Size 594
Size 595
Size 596
Size 597
Size 598
Size 599
Size 600
Size 601
Size 602
Size 603
Size 604
Size 605
Size 606
Size 607
Size 608
Size 609
Size 610
Size 611
Size 612
Size 613
Size 614
Size 615
Size 616
Size 617
Size 618
Size 619
Size 620
Size 621
Size 622
Size 623
Size 624
Size 625
Size 626
Size 627
Size 628
Size 629
Size 630
Size 631
Size 632
Size 633
Size 634
Size 635
Size 636
Size 637
Size 638
Size 639
Size 640
Size 641
Size 642
Size 643
Size 644
Size 645
Size 646
Size 647
Size 648
Size 649
Size 650
Size 651
Size 652
Size 653
Size 654
Size 655
Size 656
Size 657
Size 658
Size 659
Size 660
Size 661
Size 662
Size 663
Size 664
Size 665
Size 666
Size 667
Size 668
Size 669
Size 670
Size 671
Size 672
Size 673
Size 674
Size 675
Size 676
Size 677
Size 678
Size 679
Size 680
Size 681
Size 682
Size 683
Size 684
Size 685
Size 686
Size 687
Size 688
Size 689
Size 690
Size 691
Size 692
Height 1
Height 2
Height 3
Height 4
Height 5
Height 6
Height7			83						60
Height 8								116		81		255
Height 9					128	329	73		85
Height 10
Height 11
Height 12
Height 13
Height 14
Height 15
Height 16
Height 17
Height 18
Height 19
Height 20
Height 21
Height 22
Height 23	55						50	52	54		52
Height 24		52
Height 25
Height 26
Height 27
Height 28
Height 29
Height 30
Height 31
Height 32
Height 33
Height 34
Height 35
Height 36		54				52					56	55
Height 37
Height 38
Height 39
Height 40
Height 41
Height 42
Height 43
Height 44
Height 45
Height 46												51
Height 47
Height 48
Height 49
Height 50
Height 51												52
Height 52
Height 53
Height 54
Height 55
Height 56
Height 57
Height 58
Height 59
Height 60	57		52		55		61				64
Height 61		60		54		65		62				73
Height 62
Height 63
Height 64
Height 65
Height 66
Height 67
Height 68
Height 69
Height 70
Height 71
Height 72
Height 73
Height 74	159		214		331		445		503		468
Height 75							62		57		55
Height 76		190		259		404		574		625		595
Height 77					54		75	68	94	64	85	57
Height 78
Height 79	53		54		100	69	142	95	165	110	145	110
Height 80		56		84		114		175		194		193
Height 81
Height 82
Height 83	77		88		149		213		234
Height 84											204
Height 85		93		141		186		279		307		286
Height 86
Height 87
Height 88
Height 89
Height 90	62	58	54	50	64	64	59	63	65	63	82	74
Height 91										53		60
Height 92
Height 93
Height 94
Height 95					53		60	63	70	64	53	60
Height 96
Height 97
Height 98
Height 99
Height 100
Height 101
Height 102
Height 103
Height 104	54				51		52				54
Height 105		60		62		63		54				77
Height 106
Height 107
Height 108
Height 109
Height110
Height111
Height 112
Height 113
Height 114
Height 115												52
Height 116
Height 117
Height 118		75		54		65		71		51		82
Height 119
Height 120
Height 121
Height 122
Height 123
Height 124
Height 125
Height 126
Height 127	57	71	54	63		62	52	57			51	80
Height 128
Height 129
Height 130
Height 131	50								51
Height 132		78		62		118		67				82
Height 133												52
Height 134
Height135
Height 136
Height 137
Height 138
Height 139
Height 140
Height 141		63		62		63		65		53		76
Height142
Height 143	57			69		106		130		142	56	139
Height 144
Height 145	51		57		95		118		136		111
Height 146								51		50		67
Height 147		64		75		106		133	57	146		158
Height 148
Height 149				144	98	216	106	298	146	338	102	326
Height 150	102	92	113		203		252		299		246
Height 151	186	185	253	272	425	452	533	588	628	680	515	653
Height 152
Height 153
Height 154			54	64	69	83	92	101	104	117	102	130
Height 155
Height 156								62	63	63		63
Height 157
Height 158
Height 159		744		1017		1601		2051		2395		2371
Height 160	711		915		1444		1867		2228		1923
Height161
Height 162
Height 163
Height 164
Height 165
Height 166
Height 167
Height 168
Height 169
Height 170
Height 171
Height172		54		53		62		62				64
Height 173						50		53				53
Height 174
Height 175
Height 176
Height 177	60
Height 178	50
Height 179
Height 180
Height 181
Height 182
Height 183												52
Height 184
Height 185
Height 186
Height 187
Height 188					50
Height 189
Height 190
Height191
Height 192
Height 193
Height 194
Height 195
Height 196
Height 197
Height 198
Height 199
Height 200
Height 201
Height 202
Height203
Height 204
Height 205		52						54				51
Height 206
Height 207
Height 208
Height 209
Height 210												54
Height 211
Height 212
Height213
Height 214
Height 215	63
Height216
Height 217
Height 218
Height 219											52
Height 220
Height 221
Height 222
Height 223												50
Height 224
Height 225
Height 226
Height 227
Height 228
Height229
Height 230
Height 231
Height 232
Height 233
Height 234
Height 235
Height 236
Height 237
Height 238
Height 239						54						76
Height 240						58		89		123		101
Height 241		202		306		440		615		726		673
Height 242
Height 243
Height 244
Height 245
Height 246
Height 247
Height 248
Height 249
Height 250
Height 251
Height 252
Height 253		51
Height 254
Height 255
Height 256
Height 257							59		64		58
Height 258
Height 259	208		266		436		582		672		539
Height 260
Height 261
Height 262
Height 263
Height 264		69		56		60				55		69
Height 265
Height 266
Height 267
Height 268
Height 269
Height 270
Height 271
Height 272
Height 273		53										50
Height274
Height 275
Height 276
Height 277
Height 278
Height 279
Height 280
Height 281
Height 282
Height 283	61		59				59				58
Height 284					55				53
Height 285
Height 286
Height 287
Height 288
Height 289
Height 290		55		50				63		50		55
Height 291
Height 292
Height 293
Height 294		57		51							55	58
Height 295	50
Height 296
Height 297
Height 298
Height 299
Height 300
Height301
Height 302
Height 303	50
Height 304
Height 305
Height 306
Height 307
Height 308
Height 309
Height 310
Height 311
Height 312
Height 313
Height 314
Height 315
Height 316
Height 317
Height 318	50						51
Height 319
Height 320
Height 321
Height 322	58		51								50
Height 323
Height 324
Height 325
Height 326
Height 327
Height 328
Height 329
Height 330
Height 331
Height 332
Height 333
Height 334
Height 335
Height 336
Height 337
Height 338												52
Height 339
Height 340
Height 341
Height 342
Height 343
Height 344
Height 345
Height 346
Height 347
Height 348
Height 349
Height 350
Height 351
Height 352
Height 353
Height 354
Height 355
Height 356
Height 357
Height 358
Height359
Height 360
Height 361
Height 362
Height 363
Height 364
Height 365
Height 366
Height 367
Height 368
Height 369
Height 370
Height 371
Height 372
Height 373
Height 374
Height 375
Height 376
Height 377
Height 378
Height 379
Height 380
Height 381
Height 382
Height 383
Height 384
Height 385
Height 386
Height 387
Height 388
Height 389
Height 390
Height 391
Height 392
Height 393
Height 394
Height 395
Height 396
Height 397
Height 398
Height 399
Height 400
Height 401
Height 402
Height 403
Height 404
Height 405
Height 406
Height 407
Height 408
Height 409
Height 410
Height 411
Height 412
Height 413
Height 414
Height 415
Height 416
Height 417
Height 418
Height 419
Height 420
Height 421
Height 422
Height 423
Height 424
Height 425
Height 426
Height 427
Height 428
Height 429
Height 430
Height 431
Height 432
Height 433
Height 434
Height 435
Height 436
Height 437
Height 438
Height 439
Height 440
Height 441
Height442
Height 443
Height 444
Height 445
Height 446
Height 447
Height 448
Height 449
Height 450
Height 451
Height 452
Height 453
Height 454
Height 455
Height 456
Height 457
Height 458
Height 459
Height 460
Height 461
Height 462
Height 463
Height 464
Height 465
Height 466
Height 467
Height 468
Height 469
Height 470
Height 471
Height 472
Height 473
Height 474
Height 475
Height 476
Height 477
Height 478
Height 479
Height 480
Height 481
Height 482
Height 483
Height 484
Height 485
Height 486
Height 487
Height 488
Height 489
Height 490
Height 491
Height 492
Height 493
Height 494
Height 495
Height 496
Height 497
Height 498
Height 499
Height 500
Height 501
Height 502
Height 503
Height 504
Height 505
Height 506
Height 507
Height 508
Height 509
Height 510
Height 511
Height 512
Height 513
Height 514
Height 515
Height 516
Height 517
Height 518
Height 519
Height 520
Height 521
Height 522
Height 523
Height 524
Height525
Height 526
Height 527
Height 528
Height 529
Height 530
Height 531
Height 532
Height 533
Height 534
Height 535
Height 536
Height 537
Height 538
Height 539
Height 540
Height 541
Height 542
Height 543
Height 544
Height 545
Height 546
Height 547
Height 548
Height 549
Height 550
Height 551
Height 552
Height 553
Height 554
Height 555
Height 556
Height 557
Height 558
Height 559
Height 560
Height 561
Height 562
Height 563
Height 564
Height 565
Height 566
Height 567
Height 568
Height 569
Height 570
Height 571
Height 572
Height 573
Height 574
Height 575
Height 576
Height 577
Height 578
Height 579
Height 580
Height 581
Height 582
Height 583
Height 584
Height 585
Height 586
Height 587
Height 588
Height 589
Height 590
Height 591
Height 592
Height 593
Height 594
Height 595
Height 596
Height 597
Height 598
Height 599
Height 600
Height 601
Height 602
Height 603
Height 604
Height 605
Height 606
Height 607
Height608
Height 609
Height 610
Height 611
Height 612
Height 613
Height 614
Height 615
[truncated: 769 more rows]

## Sheet: DNA extraction & PCR replicates
Sample Name	Extr1_PCR1	Extr1_PCR2	Extr1_PCR3	Extr1_PCR4	Extr2_PCR1	Extr2_PCR2
Allele 1	1	1	1	1	1	0
Allele 2	0	0	0	0	0	0
Allele 3	0	0	0	0	1	0
Allele 4	0	1	0	0	1	1
Allele 5	1	1	1	1	0	0
Allele 6	0	0	0	0	0	0
Allele 7	0	0	0	0	0	0
Allele 8	0	0	0	0	0	0
Allele 9	0	0	0	0	0	0
Allele 10	0	0	0	0	0	0
Allele 11	0	0	0	0	0	0
Allele 12	1	1	1	1	0	0
Allele 13	0	0	0	0	0	0
Allele 14	0	1	0	0	0	0
Allele 15	0	0	0	0	0	0
Allele 16	0	0	0	0	0	0
Allele 17	0	0	0	0	0	0
Allele 18	0	0	0	0	1	0
Allele 19	1	1	1	1	0	0
Allele 20	1	1	1	1	0	0
Allele 21	0	0	0	0	0	0
Allele 22	0	0	0	0	0	0
Allele 23	1	1	1	0	0	0
Allele 24	0	0	0	0	0	0
Allele 25	1	1	1	1	0	0
Allele 26	1	1	1	1	0	0
Allele 27	0	0	0	0	0	0
Allele 28	0	0	0	0	1	1
Allele 29	1	1	1	1	1	1
Allele 30	0	0	0	0	0	0
Allele 31	0	1	0	0	1	1
Allele 32	1	1	1	1	1	0
Allele 33	0	0	0	0	1	1
Allele 34	0	0	0	0	0	0
Allele 35	1	1	1	1	1	1
Allele 36	0	0	0	0	0	0
Allele 37	1	1	1	1	0	0
Allele 38	0	0	0	0	1	1
Allele 39	0	0	0	0	0	0
Allele 40	0	0	0	0	0	0
Allele 41	0	0	0	0	0	0
Allele 42	0	0	0	0	0	0
Allele 43	0	0	0	0	1	1
Allele 44	0	0	0	0	0	0
Allele 45	0	0	0	0	0	0
Allele 46	1	1	1	1	0	0
Allele 47	0	0	0	0	0	0
Allele 48	0	0	0	0	0	0
Allele 49	0	0	0	0	0	0
Allele 50	0	0	0	0	0	0
Allele 51	1	1	1	1	0	0
Allele 52	1	1	1	1	0	0
Allele 53	1	1	1	1	0	0
Allele 54	0	0	0	0	1	1
Allele 55	0	0	0	0	0	0
Allele 56	0	0	0	0	1	1
Allele 57	0	0	0	0	1	1
Allele 58	1	1	1	1	1	1
Allele 59	0	0	0	0	0	0
Allele 60	0	0	0	0	0	0
Allele 61	0	0	0	0	0	0
Allele 62	0	0	0	0	1	1
Allele 63	0	0	0	0	0	0
Allele 64	0	0	0	0	0	0
Allele 65	0	0	0	0	0	0
Allele 66	0	0	0	0	1	0
Allele 67	0	0	0	0	0	0
Allele 68	0	0	0	0	0	1
Allele 69	0	0	0	0	1	1
Allele 70	1	1	1	1	0	0
Allele 71	0	0	0	0	1	1
Allele 72	0	0	0	0	0	0
Allele 73	1	1	1	1	0	1
Allele 74	0	0	0	1	1	0
Allele 75	0	0	0	0	0	0
Allele 76	0	0	0	0	1	1
Allele 77	1	1	1	1	1	1
Allele 78	0	0	0	0	1	0
Allele 79	0	1	0	0	0	0
Allele 80	1	1	0	0	0	0
Allele 81	1	1	0	1	0	0
Allele 82	0	0	1	0	1	1
Allele 83	0	0	0	0	0	0
Allele 84	0	1	0	0	0	0
Allele 85	0	0	0	0	0	0
Allele 86	0	0	0	0	0	0
Allele 87	0	0	0	0	0	0
Allele 88	0	0	0	0	0	0
Allele 89	1	1	0	0	0	0
Allele 90	0	0	0	0	0	0
Allele 91	0	0	0	0	0	0
Allele 92	0	0	0	0	0	0
Allele 93	0	0	0	0	0	0
Allele 94	0	1	0	0	0	1
Allele 95	0	1	0	0	1	0
Allele 96	0	0	0	0	1	1
Allele 97	0	0	0	0	0	0
Allele 98	0	0	0	0	1	1
Allele 99	0	0	0	0	1	1
Allele 100	0	0	0	0	0	0
Allele 101	0	0	0	0	0	0
Allele 102	1	1	1	1	0	0
Allele 103	0	0	0	0	0	0
Allele 104	0	0	0	0	0	0
Allele 105	1	1	1	1	1	0
Allele 106	0	0	0	0	1	1
Allele 107	1	1	1	1	0	0
Allele 108	1	1	1	1	0	0
Allele 109	0	0	0	0	0	0
Allele 110	0	0	0	0	0	0
Allele 111	0	0	0	0	1	1
Allele 112	0	0	0	0	0	0
Allele 113	0	0	0	0	0	0
Allele 114	0	0	0	0	0	0
Allele 115	0	0	0	0	0	0
Allele 116	0	0	0	0	0	0
Allele 117	0	0	0	0	1	0
Allele 118	0	0	0	0	0	0
Allele 119	0	0	0	0	1	1
Allele 120	1	1	1	0	0	0
Allele 121	0	0	0	0	0	0
Allele 122	1	1	1	1	0	0
Allele 123	0	0	0	0	1	1
Allele 124	0	0	0	0	0	0
Allele 125	0	0	0	0	0	0
Allele 126	0	0	0	0	0	0
Allele 127	0	1	0	0	0	0
Allele 128	0	0	0	0	0	0
Allele 129	0	0	0	0	0	0
Allele 130	1	1	0	0	0	0
Allele 131	0	0	1	1	0	0
Allele 132	0	0	0	0	0	1
Allele 133	0	0	0	0	1	0
Allele 134	0	0	0	0	0	0
Allele 135	0	1	0	0	0	0
Allele 136	0	0	0	0	0	0
Allele 137	0	1	0	0	1	0
Allele 138	0	0	0	0	0	0
Allele 139	0	1	0	0	0	0
Allele 140	0	1	0	0	0	0
Allele 141	0	0	0	0	0	0
Allele 142	0	0	0	0	0	0
Allele 143	0	1	0	1	0	0
Allele 144	0	0	0	0	0	0
Allele 145	0	0	0	0	0	0
Allele 146	0	0	0	0	0	0
Allele 147	0	0	0	0	0	0
Allele 148	0	0	0	0	0	0
Allele 149	0	0	0	0	0	0
Allele 150	0	0	0	0	0	0
Allele 151	1	1	0	1	0	0
Allele 152	0	0	1	0	0	0
Allele 153	0	0	0	0	0	0
Allele 154	0	0	0	0	0	0
Allele 155	0	0	0	0	0	0
Allele 156	0	0	0	0	0	0
Allele 157	0	0	0	0	0	0
Allele 158	0	0	0	0	0	0
Allele 159	0	0	0	0	0	0
Allele 160	0	0	0	1	0	0
Allele 161	0	1	1	0	0	0
Allele 162	1	0	0	0	0	0
Allele 163	0	0	0	0	0	0
Allele 164	0	0	0	0	0	0
Allele 165	0	0	0	0	0	0
Allele 166	0	0	0	0	0	0
Allele 167	0	0	0	0	0	0
Allele 168	0	0	0	0	0	0
Allele 169	0	0	0	0	0	0
Allele 170	0	0	0	0	0	0
Allele 171	0	0	0	0	0	0
Allele 172	0	0	0	0	0	0
Allele 173	0	1	0	0	0	0
Allele 174	1	0	0	0	0	0
Allele 175	0	0	0	0	0	0
Allele 176	0	0	0	1	0	0
Allele 177	1	1	1	0	0	0
Allele 178	0	0	0	0	0	0
Allele 179	0	0	0	0	0	0
Allele 180	0	0	0	0	0	0
Allele 181	0	0	0	0	0	0
Allele 182	0	0	0	0	0	0
Allele 183	0	0	0	0	0	0
Allele 184	0	1	0	0	0	0
Allele 185	0	0	0	0	0	0
Allele 186	0	0	0	0	0	0
Allele 187	0	0	0	0	0	0
Allele 188	0	0	0	0	0	0
Allele 189	0	1	0	0	0	0
Allele 190	0	0	0	0	0	0
Allele 191	0	0	0	0	0	0
Allele 192	0	0	0	0	0	0
Allele 193	0	0	0	0	0	0
Allele 194	0	0	0	0	0	0
Allele 195	0	0	0	0	0	0
Allele 196	0	1	0	0	0	0
Allele 197	0	0	0	0	0	0
Allele 198	0	0	0	0	0	0
Allele 199	0	0	0	0	0	0
Allele 200	0	1	0	0	0	0
Allele 201	0	0	0	0	0	0
Allele 202	0	0	0	0	0	0
Allele 203	0	0	0	0	0	0
Allele 204	0	0	0	0	0	0
Allele 205	0	0	0	0	0	0
Size 1	50.26	50.33	50.38	50.21	50.61
Size 2
Size 3					56.16
Size 4		56.24			57.42	57.36
Size 5	57.27	57.29	57.27	57.29
Size 6
Size 7
Size 8
Size 9
Size 10
Size 11
Size 12	137.78	137.85	137.75	137.77
Size 13
Size 14		148.19
Size 15
Size 16
Size 17
Size 18					137.92
Size 19	163.02	163.03	163.12	163.03
Size 20	163.97	164.59	164.33	164.5
Size 21
Size 22
Size 23	166.89	167.01	167.01
Size 24
Size 25	167.75	167.78	167.88	167.87
Size 26	169.47	169.51	169.6	169.34
Size 27
Size 28					163.32	163.16
Size 29	172.47	172.61	172.79	172.61	164.72	164.56
Size 30
Size 31		173.73			168.12	168.06
Size 32	175.04	175.02	175.2	175.19	169.69
Size 33					173.16	172.95
Size 34
Size 35	180.17	180.26	180.17	180.34	175.5	175.3
Size 36
Size 37	186.54	186.48	186.56	186.54
Size 38					180.7	180.61
Size 39
Size 40
Size 41
Size 42
Size 43					186.71	186.57
Size 44
Size 45
Size 46	294.03	294.01	293.98	294.09
Size 47
Size 48
Size 49
Size 50
Size 51	299.92	300	299.92	299.84
Size 52	302.26	302.26	302.29	302.27
Size 53	303.31	303.32	303.36	303.33
Size 54					294.31	294.21
Size 55
Size 56					300.08	300.08
Size 57					302.54	302.36
Size 58	309.9	309.94	309.94	309.79	303.52	303.43
Size 59
Size 60
Size 61
Size 62					310.44	310.09
Size 63
Size 64
Size 65
Size 66					315.6
Size 67
Size 68						319.4
Size 69					320.67	320.59
Size 70	320.33	320.42	320.42	320.33
Size 71					324.43	324.35
Size 72
Size 73	324.29	324.25	324.24	324.4		328.27
Size 74				325.06	328.5
Size 75
Size 76					331.41	331.18
Size 77	327.9	327.89	327.98	327.87	332.73	332.5
Size 78					334.8
Size 79		329.46
Size 80	331.17	331.27
Size 81	332.15	332.17		332.15
Size 82			332.35		342.81	342.42
Size 83
Size 84		334.47
Size 85
Size 86
Size 87
Size 88
Size 89	342.61	342.47
Size 90
Size 91
Size 92
Size 93
Size 94		406.81				469.13
Size 95		419.49			469.44
Size 96					472.81	472.6
Size 97
Size 98					474.84	474.72
Size 99					478.48	478.3
Size 100
Size 101
Size 102	468.37	468.73	468.47	468.17
Size 103
Size 104
Size 105	472.4	472.48	472.42	472.52	510.22
Size 106					511.45	511.09
Size 107	474.46	474.57	474.61	474.62
Size 108	478.02	478.24	478.57	478.23
Size 109
Size 110
Size 111					528.14	528.36
Size 112
Size 113
Size 114
Size 115
Size 116
Size 117					755.06
Size 118
Size 119					871.13	870.93
Size 120	509.73	509.66	509.91
Size 121
Size 122	511.09	511.21	511.39	511.07
Size 123					1012.42	1013
Size 124
Size 125
Size 126
Size 127		523.45
Size 128
Size 129
Size 130	527.73	527.66
Size 131			527.89	527.92
Size 132						1065.84
Size 133					1066.52
Size 134
Size 135		541.39
Size 136
Size 137		545.06			1152.39
Size 138
Size 139		699.9
Size 140		712.11
Size 141
Size 142
Size 143		754.44		753.99
Size 144
Size 145
Size 146
Size 147
Size 148
Size 149
Size 150
Size 151	870.56	870.96		870.84
Size 152			871.26
Size 153
Size 154
Size 155
Size 156
Size 157
Size 158
Size 159
Size 160				1011.51
Size 161		1012.11	1011.87
Size 162	1012.71
Size 163
Size 164
Size 165
Size 166
Size 167
Size 168
Size 169
Size 170
Size 171
Size 172
Size 173		1061.06
Size 174	1062.29
Size 175
Size 176				1064.21
Size 177	1064.79	1065.32	1064.78
Size 178
Size 179
Size 180
Size 181
Size 182
Size 183
Size 184		1144.47
Size 185
Size 186
Size 187
Size 188
Size 189		1154.68
Size 190
Size 191
Size 192
Size 193
Size 194
Size 195
Size 196		1231.7
Size 197
Size 198
Size 199
Size 200		1240
Size 201
Size 202
Size 203
Size 204
Size 205
Height 1	65	152	82	73	82
Height 2
Height 3					58
Height 4		83			165	89
Height 5	119	274	137	172
Height 6
Height 7
Height 8
Height 9
Height 10
Height 11
Height 12	101	199	92	82
Height 13
Height 14		52
Height 15
Height 16
Height 17
Height 18					60
Height 19	845	1526	616	695
Height 20	86	172	70	79
Height 21
Height 22
Height 23	102	194	92
Height 24
Height 25	215	390	184	183
Height 26	65	94	56	50
Height 27
Height 28					871	527
Height 29	84	155	83	80	110	61
Height 30
Height 31		52			199	143
Height 32	105	208	82	100	66
Height 33					118	59
Height 34
Height 35	60	133	58	51	135	75
Height 36
Height 37	208	375	173	164
Height 38					97	68
Height 39
Height 40
Height 41
Height 42
Height 43					190	121
Height 44
Height 45
Height 46	189	275	121	142
Height 47
Height 48
Height 49
Height 50
Height 51	578	900	362	426
Height 52	434	640	278	331
Height 53	720	966	403	488
Height 54					257	137
Height 55
Height 56					923	506
Height 57					778	437
Height 58	177	272	136	130	1231	612
Height 59
Height 60
Height 61
Height 62					207	113
Height 63
Height 64
Height 65
Height 66					76
Height 67
Height 68						315
Height 69					3558	1992
Height 70	2815	4641	1854	1942
Height 71					146	75
Height 72
Height 73	161	167	61	80		113
Height 74				57	173
Height 75
Height 76					84	76
Height 77	107	199	89	96	150	81
Height 78					75
Height 79		55
Height 80	75	125
Height 81	103	189		88
Height 82			64		75	50
Height 83
Height 84		57
Height 85
Height 86
Height 87
Height 88
Height 89	67	90
Height 90
Height 91
Height 92
Height 93
Height 94		70				236
Height 95		52			410
Height 96					720	401
Height 97
Height 98					2634	1371
Height 99					128	73
Height 100
Height 101
Height 102	258	445	170	223
Height 103
Height 104
Height 105	404	677	251	346	62
Height 106					85	54
Height 107	1927	2897	1201	1393
Height 108	150	247	85	87
Height 109
Height 110
Height 111					100	74
Height 112
Height 113
Height 114
Height 115
Height 116
Height 117					53
Height 118
Height119					290	180
Height 120	54	97	51
Height 121
Height 122	82	109	59	58
Height 123					123	87
Height 124
Height 125
Height 126
Height 127		74
Height 128
Height 129
Height 130	106	192
Height 131			81	107
Height 132						62
Height 133					87
Height 134
Height 135		55
Height 136
Height 137		56			54
Height 138
Height 139		51
Height 140		52
Height 141
Height 142
Height 143		85		55
Height 144
Height 145
Height 146
Height 147
Height 148
Height 149
Height 150
Height 151	259	374		180
Height 152			132
Height 153
Height 154
Height 155
Height 156
Height 157
Height 158
Height 159
Height 160				84
Height 161		191	64
Height162	94
Height 163
Height 164
Height 165
Height 166
Height 167
Height 168
Height 169
Height 170
Height 171
Height 172
Height 173		105
Height 174	70
Height 175
Height 176				70
Height 177	79	128	58
Height 178
Height 179
Height 180
Height 181
Height 182
Height 183
Height 184		65
Height 185
Height 186
Height 187
Height 188
Height189		73
Height 190
Height 191
Height 192
Height 193
Height 194
Height 195
Height 196		54
Height 197
Height 198
Height 199
Height 200		65
Height 201
Height202
Height 203
Height 204
Height 205
Peak Area 1	516	1222	683	627	729
Peak Area 2
Peak Area 3					446
Peak Area 4		569			1351	759
Peak Area 5	915	2216	1157	1291
Peak Area 6
Peak Area 7
Peak Area 8
Peak Area 9
Peak Area 10
Peak Area 11
Peak Area 12	741	1428	677	566
Peak Area 13
Peak Area 14		467
Peak Area 15
Peak Area 16
Peak Area 17
Peak Area 18					460
Peak Area 19	6362	11229	4563	5318
Peak Area 20	1193	2221	953	1036
Peak Area 21
Peak Area 22
Peak Area 23	849	1614	696
Peak Area 24
Peak Area 25	2270	4329	1902	2007
PeakArea 26	590	757	544	473
Peak Area 27
Peak Area 28					6560	3815
Peak Area 29	757	1245	619	610	1262	757
Peak Area 30
Peak Area 31		559			2499	1383
Peak Area 32	758	1684	672	868	533
Peak Area 33					899	516
Peak Area 34
Peak Area 35	553	1325	561	616	1048	551
Peak Area 36
Peak Area 37	1899	3440	1631	1679
Peak Area 38					825	553
Peak Area 39
Peak Area 40
Peak Area 41
Peak Area 42
Peak Area 43					2106	1048
Peak Area 44
Peak Area 45
Peak Area 46	2675	3846	1739	1720
Peak Area 47
Peak Area 48
Peak Area 49
Peak Area 50
Peak Area 51	7164	10798	4393	5293
Peak Area 52	4869	7376	3129	3807
Peak Area 53	11992	15617	6932	7958
Peak Area 54					3489	1690
Peak Area 55
Peak Area 56					11756	6335
Peak Area 57					8449	4932
Peak Area 58	2406	3552	1691	1805	18966	9610
Peak Area 59
Peak Area 60
Peak Area 61
Peak Area 62					2835	1625
Peak Area 63
Peak Area 64
Peak Area 65
Peak Area 66					843
Peak Area 67
Peak Area 68						2912
Peak Area 69					38423	21654
Peak Area 70	34159	52795	21464	23411
Peak Area 71					1499	764
Peak Area 72
Peak Area 73	2406	1370	591	769		1186
Peak Area 74				687	1983
Peak Area 75
Peak Area 76					833	644
Peak Area 77	1344	2602	1048	1314	1689	816
Peak Area 78					764
Peak Area 79		537
Peak Area 80	680	1127
Peak Area 81	1358	2218		1528
Peak Area 82			817		796	579
Peak Area 83
Peak Area 84		527
Peak Area 85
Peak Area 86
Peak Area 87
Peak Area 88
Peak Area 89	709	899
Peak Area 90
Peak Area 91
Peak Area 92
Peak Area 93
Peak Area 94		967				4055
Peak Area95		681			7632
Peak Area 96					13165	7150
Peak Area 97
Peak Area 98					34843	18193
Peak Area 99					1475	942
Peak Area 100
Peak Area 101
Peak Area 102	5117	8769	3155	4240
Peak Area 103
Peak Area 104
Peak Area 105	6682	11683	4151	6331	581
Peak Area 106					1430	912
Peak Area 107	26573	39465	16222	19656
Peak Area 108	2122	3469	998	1018
Peak Area 109
Peak Area 110
Peak Area 111					1702	1547
Peak Area 112
Peak Area 113
Peak Area 114
Peak Area 115
Peak Area 116
Peak Area 117					1035
Peak Area 118
Peak Area 119					5744	3774
Peak Area 120	792	1106	544
Peak Area 121
Peak Area 122	1346	2014	1070	947
Peak Area 123					2948	2135
Peak Area 124
Peak Area 125
Peak Area 126
Peak Area 127		1231
Peak Area 128
Peak Area 129
Peak Area 130	2019	3816
Peak Area 131			1554	2004
Peak Area 132						1310
Peak Area 133					2388
Peak Area 134
Peak Area 135		680
Peak Area 136
Peak Area 137		721			539
Peak Area 138
Peak Area 139		666
Peak Area 140		1060
Peak Area 141
Peak Area142
Peak Area 143		1726		1049
Peak Area 144
Peak Area 145
Peak Area 146
Peak Area 147
Peak Area 148
Peak Area 149
Peak Area 150
Peak Area 151	5542	7961		3688
Peak Area 152			2656
Peak Area 153
Peak Area 154
Peak Area 155
Peak Area 156
Peak Area157
Peak Area 158
Peak Area 159
Peak Area 160				2168
Peak Area 161		4732	1583
Peak Area 162	2404
Peak Area 163
Peak Area 164
Peak Area 165
Peak Area 166
Peak Area 167
Peak Area 168
Peak Area 169
Peak Area 170
Peak Area 171
Peak Area172
Peak Area 173		1061
Peak Area174	1106
Peak Area 175
Peak Area 176				1969
Peak Area 177	1380	3177	1584
Peak Area 178
Peak Area 179
Peak Area 180
Peak Area 181
Peak Area 182
Peak Area 183
Peak Area 184		1286
Peak Area 185
Peak Area 186
Peak Area 187
Peak Area 188
Peak Area 189		914
Peak Area 190
Peak Area 191
Peak Area 192
Peak Area 193
Peak Area 194
Peak Area 195
Peak Area 196		861
Peak Area 197
Peak Area 198
Peak Area 199
Peak Area 200		883
Peak Area 201
Peak Area 202
Peak Area 203
Peak Area204
Peak Area 205

## Sheet: Time series
Sample name	Sample1_PCR1	Sample1_PCR2	Sample2_PCR1	Sample2_PCR2	Sample3_PCR1	Sample3_PCR2	Sample4_PCR1	Sample4_PCR2	Sample5_PCR1	Sample5_PCR2	Sample6_PCR1	Sample6_PCR2	Sample7_PCR1	Sample7_PCR2	Sample8_PCR1	Sample8_PCR2	Sample9_PCR1	Sample9_PCR2	Sample10_PCR1	Sample10_PCR2	Sample11_PCR1	Sample11_PCR2	Sample12_PCR1	Sample12_PCR2	Sample13_PCR1	Sample13_PCR2	Sample14_PCR1	Sample14_PCR2	Sample15_PCR1	Sample15_PCR2	Sample16_PCR1	Sample16_PCR2	Sample17_PCR1	Sample17_PCR2	Sample18_PCR1	Sample18_PCR2	Sample19_PCR1	Sample19_PCR2	Sample20_PCR1	Sample20_PCR2	Sample21_PCR1	Sample21_PCR2	Sample22_PCR1	Sample22_PCR2	Sample23_PCR1	Sample23_PCR2	Sample24_PCR1	Sample24_PCR2	Sample25_PCR1
Allele 1	0	0	1	1	1	0	1	0	1	1	1	1	1	1	1	1	1	1	1	1	1	1	0	0	1	1	1	1	1	1	1	1	0	0	0	0	1	0	0	0	1	0	1	1	0	0	0	0	0
Allele 2	0	1	1	0	0	0	0	0	0	0	1	0	0	0	0	0	0	0	1	1	1	0	0	0	0	0	1	0	1	0	0	0	0	0	0	0	0	0	0	0	0	0	0	0	0	0	0	0	0
Allele 3	0	0	0	0	0	0	0	0	0	0	0	0	0	0	0	0	0	0	0	0	1	0	0	0	0	0	1	0	0	0	0	0	0	0	0	0	0	0	0	0	0	0	0	0	0	0	0	0	0
Allele 4	0	0	0	0	0	0	0	0	0	0	0	0	0	0	0	0	1	0	0	0	1	0	0	0	0	0	0	0	0	0	0	0	0	0	0	0	0	0	0	0	0	0	0	0	0	0	0	0	0
Allele 5	0	0	0	0	1	0	0	0	1	0	1	1	1	1	1	0	1	1	1	1	1	1	0	0	0	1	1	1	1	1	1	1	0	0	1	0	1	0	1	0	1	0	1	1	0	0	0	0	0
Allele 6	0	0	0	0	0	0	0	0	0	0	0	0	0	0	0	0	0	0	1	1	0	0	0	0	0	0	0	0	0	0	0	0	0	0	0	0	0	0	0	0	0	0	0	0	0	0	0	0	0
Allele 7	0	0	0	0	0	0	0	0	0	0	0	0	0	0	0	0	0	0	0	0	0	0	0	0	0	0	0	0	0	0	0	0	0	0	0	0	0	0	0	0	0	1	0	0	0	0	0	0	0
Allele 8	0	0	0	0	0	0	0	0	0	0	0	0	0	0	0	0	0	0	0	0	0	0	0	0	0	1	1	0	0	0	1	1	0	0	0	0	0	0	0	0	1	0	1	1	0	0	0	0	0
Allele 9	0	0	0	0	0	0	0	0	0	0	0	0	0	0	0	0	0	0	1	1	1	1	0	0	0	0	0	0	0	0	0	0	0	0	0	0	0	0	0	0	0	0	0	0	0	0	0	0	0
Allele 10	0	0	0	0	0	0	0	0	0	0	0	0	0	0	0	0	0	0	1	1	0	0	0	0	0	0	0	0	0	0	0	0	0	0	0	0	0	0	1	0	0	0	0	0	0	0	0	0	0
Allele 11	0	0	0	0	0	0	0	0	0	0	0	0	0	0	0	0	0	0	1	1	1	0	0	0	0	0	0	0	0	0	0	0	0	0	0	0	0	0	0	0	0	0	0	0	0	0	0	0	0
Allele 12	1	1	1	1	1	0	1	0	1	1	0	0	1	1	1	1	1	1	0	0	1	1	0	0	0	0	0	0	0	0	0	0	0	0	0	0	0	0	0	0	0	0	0	0	0	0	0	0	0
Allele 13	0	1	0	0	0	0	0	0	0	0	1	0	0	0	0	0	0	0	0	0	0	0	0	0	0	0	0	0	0	0	0	0	0	0	0	0	0	0	0	0	0	0	0	0	0	0	0	0	0
Allele 14	0	1	0	0	0	0	0	0	0	0	1	0	0	0	0	0	1	0	0	1	0	0	0	0	0	0	0	0	0	0	1	0	0	0	0	0	0	0	1	0	0	0	0	0	0	0	0	0	0
Allele 15	0	0	0	0	0	0	0	0	0	0	0	0	0	0	1	0	0	0	0	1	1	0	0	0	1	1	1	0	0	0	1	0	1	0	1	0	0	0	0	0	1	1	1	1	0	0	0	0	0
Allele 16	0	0	0	0	0	0	0	0	0	0	0	0	0	0	0	0	0	0	0	0	0	0	0	0	0	0	0	0	0	0	1	1	0	0	0	0	1	1	1	1	0	0	0	0	1	0	1	1	0
Allele 17	0	0	0	0	0	0	0	0	0	0	0	0	1	1	0	0	0	0	1	1	1	1	1	1	1	1	1	0	0	0	1	1	1	0	1	0	1	1	1	1	0	1	0	0	0	0	1	0	0
Allele 18	0	0	1	1	1	1	1	0	1	0	0	0	0	0	0	0	0	0	0	0	0	0	0	0	0	0	0	0	0	0	0	0	0	0	0	0	0	0	0	0	0	0	1	1	0	0	1	1	0
Allele 19	1	1	1	1	1	1	1	1	1	1	1	1	1	1	1	1	1	1	1	1	1	1	1	0	1	1	1	1	1	1	1	1	1	1	1	1	1	1	1	0	1	1	1	1	1	0	1	1	0
Allele 20	1	1	1	1	0	0	1	1	1	1	1	0	0	0	0	1	1	1	1	1	1	0	0	0	1	1	1	0	1	1	1	1	0	0	1	0	1	0	0	0	0	0	1	1	1	0	0	1	0
Allele 21	0	0	0	0	1	1	0	0	0	0	0	0	1	1	1	0	0	0	0	0	0	1	0	0	0	0	0	0	0	0	0	0	0	0	0	0	0	1	1	1	0	0	0	0	0	0	1	0	0
Allele 22	1	1	0	0	0	0	0	0	0	0	0	0	0	0	0	0	0	0	0	1	1	1	0	0	0	0	0	0	0	0	0	0	0	0	0	0	0	0	0	0	0	0	0	0	0	0	0	0	0
Allele 23	0	0	1	1	0	0	1	1	0	0	0	1	0	0	0	0	1	1	1	1	0	0	0	0	1	1	0	0	0	0	0	0	0	0	0	0	0	0	0	0	0	0	0	0	0	0	0	0	0
Allele 24	0	0	0	0	0	0	0	0	0	0	0	0	0	1	0	1	0	0	0	0	1	1	0	0	0	0	0	1	1	1	1	1	0	1	0	1	1	1	0	0	0	1	1	1	0	0	0	0	1
Allele 25	1	1	1	1	1	1	1	1	1	1	1	1	1	1	1	1	1	1	1	1	1	1	1	1	1	1	1	0	1	1	1	1	1	0	1	0	1	1	1	1	1	0	0	0	1	1	1	1	0
Allele 26	0	0	0	0	0	0	0	0	0	0	1	0	1	1	1	0	1	1	1	1	1	1	0	0	1	1	1	0	1	1	1	1	1	0	0	0	0	0	0	0	0	0	0	0	1	0	0	0	1
Allele 27	0	0	0	0	0	0	0	0	0	0	0	0	1	1	1	1	0	0	0	1	0	0	0	0	0	0	0	0	0	0	0	0	0	0	0	0	0	0	0	0	0	0	0	0	0	0	0	0	0
Allele 28	0	0	0	0	0	0	0	0	0	0	0	0	0	0	0	0	0	0	0	0	1	0	0	0	0	0	0	0	0	0	0	0	0	0	0	0	0	0	0	0	0	0	0	0	0	0	0	0	1
Allele 29	1	1	1	1	1	1	1	1	1	1	1	1	0	0	0	1	1	1	1	1	0	1	0	1	1	1	1	1	0	0	1	1	1	1	1	1	1	1	1	1	0	1	0	1	1	1	1	1	1
Allele 30	0	0	0	0	0	0	0	0	0	0	0	0	1	1	1	0	0	0	0	0	1	0	1	0	0	0	0	0	1	1	0	0	0	0	0	0	0	0	0	0	1	1	0	1	0	0	0	0	0
Allele 31	0	0	0	1	1	0	1	0	1	0	0	0	1	1	1	0	1	0	1	0	1	0	0	0	0	0	1	0	1	1	1	0	0	0	0	0	1	0	1	1	0	0	1	0	1	1	1	1	1
Allele 32	1	1	1	1	0	0	1	0	1	1	1	1	0	0	0	0	1	1	1	1	0	0	0	0	1	1	1	1	0	0	0	0	1	0	0	0	0	0	0	0	1	1	1	1	0	0	1	0	0
Allele 33	0	0	0	0	1	1	0	1	0	0	0	0	1	1	1	1	0	0	0	0	1	1	0	0	0	0	0	0	1	1	1	1	0	0	0	0	1	1	1	0	0	0	0	0	0	0	0	1	1
Allele 34	0	0	0	0	0	0	0	0	0	0	0	0	0	0	1	0	0	0	1	1	1	1	0	0	0	0	1	0	0	0	1	1	0	0	0	0	1	0	1	0	0	0	0	0	0	0	0	0	1
Allele 35	0	0	1	0	1	0	1	1	1	1	1	1	0	1	1	1	1	1	1	1	0	1	0	0	0	0	0	0	1	1	0	0	0	0	0	0	0	0	1	0	0	0	0	0	0	0	0	0	1
Allele 36	0	0	0	0	0	0	0	0	0	0	0	0	0	0	0	0	0	0	0	0	1	0	0	0	0	0	0	0	0	0	0	0	0	0	0	0	0	0	0	0	0	0	0	0	0	0	0	0	0
Allele 37	1	1	1	1	1	1	1	1	1	1	1	1	1	1	1	1	1	1	1	1	1	1	0	0	1	1	1	1	1	1	1	1	1	0	1	1	1	1	1	1	1	1	1	1	1	1	1	1	0
Allele 38	0	0	0	0	0	0	0	0	0	0	0	0	0	0	0	0	0	0	0	0	1	0	0	0	0	0	0	0	0	0	0	0	0	0	0	0	0	0	0	0	0	0	0	0	0	0	0	0	0
Allele 39	0	0	0	0	0	0	1	0	0	0	0	0	0	0	0	0	0	0	0	0	0	0	0	0	0	0	0	0	1	1	0	0	0	0	0	0	1	0	1	0	0	0	0	0	0	0	0	0	0
Allele 40	0	0	0	0	0	0	0	0	0	0	0	0	0	0	0	0	0	0	0	0	1	0	0	0	0	0	0	0	0	0	0	0	0	0	0	0	0	0	0	0	0	0	0	0	0	0	0	0	0
Allele 41	0	0	0	0	0	0	0	0	0	0	0	0	0	0	0	0	0	0	1	1	1	0	0	0	0	0	0	0	0	0	0	0	0	0	0	0	0	0	0	0	0	0	0	0	0	0	0	0	0
Allele 42	1	0	0	0	0	0	0	0	0	0	0	0	0	0	0	0	0	0	1	1	1	0	0	0	0	0	0	0	0	0	0	0	0	0	0	0	0	0	0	0	0	0	0	0	0	0	0	0	0
Allele 43	0	0	0	0	0	0	1	0	0	0	0	0	0	0	0	0	0	0	1	1	0	0	0	0	0	0	0	0	1	1	1	1	0	0	0	0	0	0	1	0	0	0	0	0	0	0	0	0	1
Allele 44	0	0	0	0	0	0	0	0	0	0	0	0	0	0	0	0	0	0	0	0	1	0	0	0	0	0	0	0	0	0	0	0	0	0	0	0	0	0	0	0	0	0	0	0	0	0	0	0	0
Allele 45	0	0	0	0	0	0	0	0	0	0	0	0	0	0	1	0	0	0	1	1	1	0	0	0	0	0	0	0	0	0	0	0	0	0	0	0	0	0	0	0	0	0	0	0	0	0	0	0	0
Allele 46	1	1	1	1	1	1	1	1	1	1	1	1	1	1	1	1	1	1	1	1	1	1	1	1	1	1	1	1	1	1	1	1	1	1	1	1	1	1	1	1	1	1	1	1	1	1	1	1	0
Allele 47	0	0	0	0	0	0	0	0	0	0	0	0	0	0	0	0	0	0	0	0	1	0	1	1	0	1	0	0	1	1	0	0	1	1	1	0	1	1	1	1	0	1	0	0	0	0	0	0	0
Allele 48	0	0	0	0	0	0	0	0	0	0	0	0	0	0	0	0	0	0	0	0	0	0	0	0	0	0	0	0	0	0	0	0	0	1	0	0	0	0	0	0	0	0	0	0	0	0	0	0	0
Allele 49	1	0	1	1	0	0	1	0	1	0	0	0	0	0	0	0	0	0	0	0	0	0	0	0	0	0	0	0	0	0	0	0	0	0	0	0	0	0	0	0	0	0	0	1	1	1	0	0	0
Allele 50	0	0	0	0	0	0	0	1	0	0	0	0	0	0	0	0	0	0	0	0	0	0	0	0	0	0	0	0	0	0	0	0	0	0	0	0	0	0	1	0	0	0	0	0	0	0	0	0	0
Allele 51	1	1	1	1	1	1	1	1	1	1	1	1	1	1	1	1	1	1	1	1	1	1	1	1	1	1	1	1	1	1	1	1	1	1	1	1	1	1	1	1	1	1	1	1	1	1	1	1	0
Allele 52	1	1	1	1	0	1	1	1	1	1	1	1	1	1	1	1	1	1	1	1	1	1	1	1	1	1	1	1	1	1	1	1	1	1	1	1	1	1	1	1	1	0	0	0	1	1	0	0	0
Allele 53	1	1	1	1	1	1	1	1	1	1	1	1	1	1	1	1	1	1	1	1	1	1	0	0	0	0	0	0	0	0	1	0	0	1	0	0	1	1	0	0	1	0	1	1	1	1	1	1	0
Allele 54	0	0	0	0	0	0	0	0	0	0	0	0	0	0	0	0	0	0	0	0	1	1	1	1	1	1	1	1	1	1	1	1	1	0	1	1	1	1	1	1	0	1	0	0	1	1	0	0	1
Allele 55	1	1	1	1	0	0	1	1	1	1	1	1	0	0	0	0	0	0	1	1	0	0	1	0	0	1	1	0	0	0	0	1	1	0	0	0	0	0	0	1	0	1	1	1	1	1	1	1	1
Allele 56	0	0	0	0	1	1	0	0	0	0	0	0	1	1	1	0	0	0	0	0	1	1	0	0	0	0	0	0	1	1	1	0	0	0	0	1	1	1	1	0	0	0	0	0	0	0	0	0	1
Allele 57	1	0	1	1	0	0	0	0	0	0	0	1	0	0	0	0	0	0	1	1	0	0	0	0	1	1	0	1	0	0	0	0	1	0	1	0	0	0	0	0	0	0	0	0	0	0	0	0	0
Allele 58	0	1	0	0	0	1	1	0	1	1	1	0	0	0	0	0	1	1	0	0	0	0	0	0	0	0	1	0	0	1	0	1	0	0	0	0	1	1	1	0	0	0	0	0	0	0	0	0	1
Allele 59	0	0	0	0	1	0	0	1	0	0	0	0	1	1	1	1	0	0	0	0	1	1	1	1	0	0	0	0	1	0	1	0	0	0	0	0	0	0	0	0	0	0	0	0	0	0	0	0	0
Allele 60	0	0	0	0	0	0	0	0	0	0	0	0	0	0	0	1	0	0	0	0	0	0	0	0	0	0	0	0	0	0	0	0	0	1	0	0	0	0	0	0	0	0	0	0	0	0	0	0	0
Allele 61	0	0	0	0	0	0	0	0	0	0	1	0	0	0	0	0	0	0	0	0	0	0	0	0	0	0	0	0	0	0	0	0	0	0	0	0	0	0	0	0	0	0	0	0	0	0	1	0	1
Allele 62	0	0	0	0	0	0	0	0	0	0	0	0	0	0	0	0	0	0	0	0	0	0	0	0	0	0	1	0	0	1	0	0	0	0	0	0	0	1	0	0	0	0	0	0	0	0	0	1	0
Allele 63	0	0	0	0	0	1	0	0	0	0	0	0	0	0	0	0	0	0	0	0	0	0	0	0	0	0	0	0	0	0	0	0	0	0	0	0	0	0	0	0	0	0	0	0	0	0	0	0	0
Allele 64	0	0	0	1	0	0	1	0	0	0	0	0	0	0	1	1	0	0	0	1	0	0	0	0	0	1	0	0	1	0	0	0	0	0	0	0	0	0	0	0	0	0	0	0	1	0	0	0	0
Allele 65	0	0	0	0	0	0	0	0	1	0	0	1	0	0	0	0	0	0	0	0	0	0	1	1	0	0	0	0	0	0	0	0	0	0	0	0	0	0	0	0	0	1	0	0	0	0	0	0	0
Allele 66	0	0	1	0	0	0	0	0	0	0	0	0	0	0	0	0	0	0	0	0	0	0	0	0	0	0	0	0	0	0	0	0	0	0	0	0	0	0	0	0	0	0	0	0	0	0	0	0	1
Allele 67	0	0	0	0	0	0	0	1	0	0	0	0	0	1	0	0	0	0	1	0	0	0	0	0	0	0	0	0	0	0	0	0	0	0	0	0	0	0	1	1	0	0	0	0	0	0	0	0	0
Allele 68	0	0	0	0	0	0	0	0	0	0	0	0	0	0	1	0	0	0	0	0	0	0	0	0	0	0	0	0	0	0	0	0	0	0	0	0	0	0	0	0	0	0	0	0	0	0	0	0	0
Allele 69	0	0	0	0	0	0	0	0	0	0	0	0	0	0	0	0	0	0	0	0	0	0	0	0	0	0	0	0	0	0	0	0	0	0	0	0	0	0	0	1	1	0	1	0	0	0	1	0	1
Allele 70	1	1	1	1	1	1	1	1	1	1	1	1	1	1	1	1	1	1	1	1	1	1	1	1	1	1	1	1	1	1	1	1	1	1	1	1	1	1	1	1	1	1	1	1	1	1	1	1	0
Allele 71	0	0	0	0	0	0	0	0	0	0	0	0	0	0	0	0	0	0	0	0	0	0	0	0	0	0	0	0	0	0	0	0	0	0	0	0	0	0	0	0	0	0	0	0	0	0	0	0	0
Allele 72	0	0	0	0	0	0	0	0	0	1	0	0	0	0	0	0	0	0	0	0	0	1	0	0	0	0	0	0	0	0	0	0	0	0	0	0	0	0	0	0	0	0	0	0	0	0	0	0	0
Allele 73	0	1	1	1	1	1	1	1	1	1	0	0	1	1	1	1	1	1	1	1	1	0	0	0	1	1	1	0	0	1	1	1	0	0	1	1	1	0	0	0	0	0	1	0	0	0	0	0	1
Allele 74	0	0	0	0	0	0	0	0	0	0	1	0	0	0	0	0	0	0	0	0	0	1	0	0	1	0	0	0	0	0	0	0	0	0	0	0	0	0	0	0	0	0	0	0	0	0	0	0	0
Allele 75	0	0	0	0	0	0	0	1	0	0	0	0	0	0	1	0	0	0	0	0	0	0	0	0	0	0	0	0	0	0	0	0	0	0	0	0	0	0	0	0	0	0	0	0	0	0	0	0	1
Allele 76	1	1	1	1	1	0	1	0	0	1	0	1	0	0	0	0	0	0	0	0	0	0	0	0	1	1	0	0	0	0	0	0	0	0	1	1	0	0	0	0	1	1	1	1	0	0	1	1	0
Allele 77	0	0	0	0	0	1	0	1	1	0	1	0	1	1	0	0	1	1	1	1	1	1	0	0	0	0	1	0	0	0	1	1	1	0	0	0	1	1	1	0	0	0	0	0	1	0	0	0	0
Allele 78	0	0	0	1	0	0	0	0	0	0	0	0	0	0	1	1	0	0	0	1	0	0	0	0	0	0	0	0	1	1	0	0	0	0	0	0	0	0	0	1	0	0	0	0	0	0	1	0	1
Allele 79	1	1	1	0	1	1	1	1	1	1	1	0	1	1	1	0	1	0	0	0	1	1	0	0	1	1	1	0	0	0	1	1	0	0	0	0	1	1	1	1	1	1	1	1	1	0	1	1	0
Allele 80	0	0	1	1	0	0	0	0	0	0	0	1	0	0	0	0	1	1	0	1	0	0	0	1	0	0	1	0	0	0	0	1	0	1	1	1	0	0	0	0	0	0	0	0	0	0	0	0	0
Allele 81	1	1	0	0	0	0	0	0	1	1	1	0	0	0	0	0	1	1	1	0	0	0	0	0	1	1	1	0	0	0	0	0	1	0	0	0	0	0	1	0	0	0	0	0	0	0	0	0	0
Allele 82	0	0	0	0	0	0	1	1	0	0	0	0	0	0	0	1	0	0	0	0	0	0	0	0	0	0	0	0	0	0	0	1	0	0	0	0	0	1	1	0	0	0	0	0	0	0	0	0	0
Allele 83	0	0	0	0	1	0	0	0	0	0	0	0	1	1	1	0	0	0	0	0	1	1	1	1	0	0	0	0	1	1	1	0	0	0	0	0	1	0	0	0	0	0	0	0	0	0	0	0	0
Allele 84	1	0	1	1	1	0	0	0	1	0	0	1	0	0	0	0	1	0	0	0	0	0	0	0	0	0	0	0	0	0	0	0	0	0	0	0	0	0	1	0	1	1	1	1	1	0	1	1	1
Allele 85	0	0	0	0	0	0	1	1	0	0	0	0	1	1	1	0	0	0	0	0	1	1	0	0	0	0	1	0	1	1	1	0	0	0	0	0	1	1	0	1	0	0	0	0	0	1	0	0	0
Allele 86	0	0	0	0	0	0	0	0	0	0	0	0	0	0	0	0	0	0	1	1	0	0	0	0	1	0	1	0	0	0	0	1	1	0	0	0	0	0	0	0	0	0	0	0	0	0	0	0	0
Allele 87	0	0	0	0	0	0	0	0	0	0	1	0	1	1	1	0	0	0	0	0	1	1	0	0	0	0	0	0	1	1	1	0	0	0	0	0	0	0	0	0	0	0	0	0	0	0	0	0	0
Allele 88	0	0	0	0	1	0	0	0	0	0	0	0	0	0	0	0	0	0	1	1	1	0	0	0	0	0	0	0	0	0	0	0	0	0	0	0	0	0	1	0	0	0	0	0	0	0	0	0	0
Allele 89	1	1	1	1	1	0	1	0	1	1	1	0	1	0	1	0	1	1	1	1	1	1	0	0	1	1	1	0	1	1	1	1	0	0	1	0	1	0	1	0	0	0	0	0	0	0	0	0	0
Allele 90	0	0	0	0	0	0	1	0	0	0	0	0	0	0	0	0	0	0	0	0	0	0	0	0	0	0	0	0	0	0	0	0	0	0	0	0	0	0	0	0	0	0	0	0	0	0	0	0	0
Allele 91	0	0	0	0	0	0	0	0	0	0	0	0	0	0	0	0	0	0	1	1	1	1	0	0	0	0	0	0	0	0	0	0	0	0	0	0	0	0	0	0	0	0	0	0	0	0	0	0	0
Allele 92	0	0	0	0	0	0	0	0	0	0	0	0	0	0	0	0	0	0	0	0	1	0	0	0	0	0	0	0	0	0	0	0	0	0	0	0	0	0	0	0	0	0	0	0	0	0	0	0	0
Allele 93	1	1	1	1	1	0	1	1	1	0	0	0	0	0	0	0	0	0	0	0	0	0	0	0	0	0	0	0	0	0	0	0	0	0	0	0	0	0	1	0	0	0	1	0	0	0	0	0	0
Allele 94	0	0	0	0	0	0	0	0	0	0	0	0	1	1	1	1	1	0	1	1	1	0	0	0	0	0	0	0	1	1	1	1	0	0	0	0	0	0	1	0	0	0	0	0	0	0	0	0	1
Allele 95	0	0	0	0	0	0	1	0	0	0	0	0	1	1	1	0	1	0	1	1	1	0	0	0	0	0	1	0	0	0	1	1	0	0	0	0	1	0	1	0	0	0	0	0	0	0	0	0	0
Allele 96	0	0	0	0	0	0	0	0	0	0	0	0	0	0	0	0	0	0	0	0	1	1	0	0	0	0	0	0	0	0	1	0	0	0	0	0	0	0	0	0	0	0	0	0	0	0	0	0	0
Allele 97	0	0	0	0	0	0	0	0	0	0	0	0	0	0	0	0	0	0	0	1	0	0	0	0	0	0	1	0	0	0	0	0	0	0	0	0	0	0	0	0	0	0	0	0	0	0	0	0	0
Allele 98	0	0	0	0	0	0	0	0	0	0	0	0	0	0	0	0	0	0	0	0	0	0	0	0	0	0	0	0	0	0	0	0	0	1	0	0	0	0	0	0	0	0	0	0	0	0	0	0	1
Allele 99	0	0	0	0	0	0	0	0	0	0	0	0	0	0	0	0	0	0	0	0	0	0	0	0	0	0	0	0	0	0	0	0	0	0	0	0	0	0	0	0	0	0	0	0	0	0	0	0	0
Allele 100	0	0	0	0	0	0	0	0	0	0	0	0	0	0	0	0	0	0	0	0	0	0	0	0	0	0	0	0	0	0	0	0	0	0	0	0	0	0	0	0	0	0	0	0	0	0	0	0	0
Allele 101	1	1	1	1	0	0	0	0	0	0	0	1	0	0	0	0	0	0	0	0	0	0	0	0	1	1	1	1	0	0	0	0	0	1	1	1	0	0	0	0	1	1	0	1	0	1	0	0	0
Allele 102	0	0	0	0	1	1	1	1	1	1	1	0	0	0	0	1	1	1	1	1	0	0	0	0	0	0	0	1	0	0	1	1	1	0	0	0	1	1	1	1	1	1	0	0	1	0	1	1	0
Allele 103	0	0	0	0	0	0	0	0	0	0	0	0	1	1	1	0	0	0	0	0	1	1	1	1	0	0	0	0	1	1	0	0	0	0	0	0	0	0	0	0	0	0	0	0	1	1	0	0	0
Allele 104	0	0	0	0	0	0	1	1	0	0	1	1	0	0	0	0	0	0	1	1	0	0	0	0	0	0	0	0	0	0	0	0	0	0	0	0	0	0	0	0	0	0	0	0	0	0	0	0	0
Allele 105	1	1	1	1	1	1	1	1	1	1	1	1	1	1	1	1	1	1	0	0	0	1	1	0	0	0	0	0	0	0	0	0	0	1	0	1	0	0	0	0	1	1	0	0	0	0	0	0	1
Allele 106	0	0	0	0	0	0	0	0	0	0	0	0	0	0	0	0	0	0	0	0	0	0	0	0	0	0	0	0	0	0	0	0	1	0	1	0	0	0	0	0	0	0	0	0	0	0	0	0	0
Allele 107	1	1	1	1	1	1	1	1	1	1	1	1	1	1	1	1	1	1	1	1	1	1	1	1	1	1	1	1	1	1	1	1	1	1	1	1	1	1	1	0	1	1	1	1	1	1	1	1	0
Allele 108	0	0	0	0	0	0	0	0	0	0	0	0	1	1	1	1	1	1	0	0	1	1	0	0	0	1	1	1	0	0	1	1	1	0	0	1	0	0	0	0	0	0	0	0	0	0	0	0	0
Allele 109	0	0	0	0	0	0	0	0	0	1	0	0	0	0	0	0	0	0	0	0	0	0	0	0	0	0	0	0	0	0	0	0	0	0	0	0	0	0	0	0	0	0	0	0	0	0	0	0	0
Allele 110	0	0	0	0	0	0	0	0	0	0	0	0	0	0	0	0	0	0	0	0	0	0	0	0	0	0	0	0	0	0	0	0	0	0	0	0	0	0	0	0	0	0	0	0	0	0	0	0	1
Allele 111	0	0	0	0	0	0	0	0	0	0	0	0	1	0	0	0	0	0	0	0	1	0	0	0	0	0	0	0	0	0	0	0	0	0	0	0	0	0	0	0	0	0	0	0	0	0	0	0	1
Allele 112	0	0	0	0	0	0	0	0	0	0	0	0	0	0	0	0	0	0	0	0	0	0	0	0	0	0	0	0	0	1	0	0	0	0	0	0	0	1	0	0	0	0	0	0	0	0	0	0	0
Allele 113	0	0	0	0	0	0	0	0	0	0	0	0	0	0	0	0	0	0	0	0	0	0	0	0	0	0	0	0	0	0	0	0	0	0	0	0	1	0	0	0	0	0	0	0	0	0	0	0	0
Allele 114	0	0	0	0	0	0	0	0	0	0	0	0	0	0	0	0	0	0	0	0	1	0	0	0	0	0	0	0	0	0	0	0	0	0	0	0	0	0	0	0	0	0	0	0	0	0	0	0	0
Allele 115	0	0	0	0	0	0	0	0	0	0	0	0	0	0	0	0	0	0	0	0	0	0	0	0	0	0	0	0	0	0	0	0	0	0	0	0	0	0	0	0	0	0	0	0	0	0	0	0	0
Allele 116	0	0	0	0	0	0	0	0	0	0	0	0	0	0	0	0	0	0	0	0	0	0	0	0	0	0	0	0	0	0	0	0	0	0	0	0	0	0	0	0	0	0	0	0	0	0	0	0	0
Allele 117	0	0	0	0	0	0	0	0	0	0	0	0	0	0	0	0	0	0	0	0	0	0	0	0	0	0	0	0	0	0	0	0	0	0	0	0	0	0	0	0	0	0	0	0	0	0	0	0	0
Allele 118	0	0	0	0	0	0	0	0	0	0	0	0	0	0	0	0	0	0	0	0	1	0	0	0	0	0	0	0	0	0	0	0	0	0	0	0	0	0	1	0	0	0	0	0	0	0	0	0	0
Allele 119	0	0	0	0	0	0	0	0	0	0	0	0	0	0	0	0	0	0	0	0	0	0	0	0	0	0	0	0	0	0	0	0	0	0	0	0	0	0	1	0	0	0	0	0	0	0	0	0	1
Allele 120	0	0	0	0	0	0	0	0	0	0	0	0	0	0	0	0	1	1	0	0	0	0	0	0	1	1	1	0	0	0	1	0	0	0	0	0	0	0	0	0	0	0	0	1	0	0	0	0	0
Allele 121	0	0	0	0	0	0	0	0	0	0	0	0	0	0	0	0	0	0	0	0	1	1	0	0	0	0	0	1	0	0	0	1	0	0	0	0	0	0	0	0	0	0	1	0	0	0	0	0	0
Allele 122	1	1	1	1	1	0	1	0	1	1	0	0	1	1	1	0	1	1	1	1	1	1	0	0	1	1	1	0	1	1	1	1	1	1	1	0	1	1	1	1	1	0	0	1	0	0	1	0	0
Allele 123	0	0	0	0	0	0	0	0	0	0	1	0	0	0	0	0	0	0	0	0	0	0	0	0	0	0	0	0	0	0	0	0	0	0	0	0	0	0	0	0	0	0	0	0	0	0	0	0	1
Allele 124	1	1	1	1	0	0	0	0	0	0	1	1	0	0	0	0	0	0	0	0	0	0	0	0	0	0	0	0	0	0	0	0	0	0	0	0	0	0	0	0	0	0	0	0	0	0	0	0	0
Allele 125	0	0	0	0	1	0	0	0	0	0	0	0	1	0	0	0	0	0	0	0	1	0	0	0	0	0	0	0	0	0	0	0	0	0	0	0	0	0	0	0	0	0	0	0	0	0	0	0	0
Allele 126	0	0	0	0	0	0	0	0	0	0	0	0	0	0	1	0	0	0	0	0	0	0	0	0	0	0	0	0	0	0	0	0	0	0	0	0	0	0	0	0	0	0	0	0	0	0	0	0	0
Allele 127	1	0	1	1	0	0	0	0	0	0	1	1	0	0	1	0	1	0	1	1	1	1	0	0	0	0	1	0	1	1	1	1	1	0	1	0	1	0	1	1	0	0	1	1	0	0	0	0	0
Allele 128	0	0	0	0	1	0	1	0	1	1	0	0	1	1	0	0	0	0	0	0	0	0	0	0	0	0	0	0	0	0	0	0	0	0	0	0	0	0	0	0	0	0	0	0	1	0	0	0	0
Allele 129	0	0	0	0	0	0	0	0	0	0	0	0	0	0	0	0	0	0	0	0	0	0	0	0	0	0	0	0	0	0	0	0	0	0	0	0	0	0	0	0	0	0	1	0	0	0	0	0	0
Allele 130	1	1	1	1	0	1	0	0	1	1	1	1	0	0	0	0	1	1	1	1	0	0	0	0	1	1	1	1	0	0	0	0	1	1	1	1	0	1	0	1	1	1	1	1	0	0	1	1	0
Allele 131	0	0	0	0	1	0	1	1	0	0	0	0	1	1	1	1	0	0	0	0	1	1	1	0	0	0	0	0	1	1	1	1	0	0	0	0	1	0	1	0	0	0	0	0	0	0	0	0	0
Allele 132	0	0	0	0	0	0	0	0	0	0	0	0	0	0	0	0	0	0	0	0	0	0	0	0	0	0	1	0	0	0	0	0	0	0	0	0	0	0	0	0	0	0	1	0	0	0	0	0	0
Allele 133	0	0	0	0	0	0	0	0	0	0	1	0	0	0	0	0	0	0	1	1	0	0	0	0	0	0	0	0	0	0	0	0	0	0	0	0	0	0	1	0	0	0	0	0	0	0	0	0	0
Allele 134	0	0	0	0	0	0	0	0	0	0	0	0	0	0	1	0	0	0	0	0	1	1	0	0	0	0	0	0	1	1	0	0	0	0	0	0	0	0	0	0	0	0	0	0	0	0	0	0	0
Allele 135	0	0	1	1	0	0	1	0	1	1	0	0	0	0	0	0	1	0	1	1	0	0	0	0	0	0	0	0	0	0	0	1	0	0	0	0	0	0	0	0	0	0	0	0	0	0	0	0	0
Allele 136	0	0	0	0	1	0	0	0	0	0	0	0	1	1	0	0	0	0	0	0	1	1	0	0	0	0	0	0	0	0	1	0	0	0	0	0	0	0	0	0	0	0	0	0	0	0	0	0	0
Allele 137	0	0	0	0	0	0	0	0	0	0	0	0	0	0	0	0	1	0	1	1	1	0	0	0	0	0	0	0	0	0	0	0	0	0	0	0	0	0	0	0	0	0	0	0	0	0	0	0	0
Allele 138	0	0	0	0	0	0	0	0	0	0	0	0	0	0	0	0	0	0	0	0	0	0	0	0	0	0	0	0	0	0	0	0	0	0	0	0	0	0	0	0	0	0	0	0	0	0	0	0	0
Allele 139	0	0	0	0	0	0	0	0	0	0	0	0	0	0	0	0	1	0	0	0	0	0	0	0	0	0	0	0	0	0	0	0	0	0	0	0	0	0	0	0	0	0	0	0	0	0	0	0	0
Allele 140	1	1	1	1	1	0	0	0	0	0	1	0	0	0	0	0	1	0	1	1	0	0	0	0	0	0	1	0	0	0	0	1	0	0	0	0	0	0	0	0	0	0	0	0	0	0	0	0	0
Allele 141	0	0	0	0	0	0	1	0	0	0	0	0	1	1	1	0	0	0	0	0	1	1	0	0	0	0	0	0	1	1	1	0	0	0	0	0	1	1	1	0	0	0	0	0	0	0	0	0	0
Allele 142	0	0	0	0	0	0	0	0	0	0	0	0	0	0	0	0	0	0	0	0	0	0	0	0	0	0	0	0	0	0	0	0	1	0	0	0	0	0	0	0	1	0	1	0	0	0	0	0	0
Allele 143	0	0	1	1	0	0	1	0	1	0	1	0	0	0	1	0	1	0	1	1	0	0	0	0	1	1	1	0	0	0	0	0	0	0	1	0	0	0	0	1	0	0	0	0	0	0	0	0	0
Allele 144	0	0	0	0	1	1	0	0	0	1	0	0	1	1	1	0	0	0	0	0	1	1	0	0	0	0	0	0	1	1	1	1	0	0	0	0	1	0	1	0	0	0	0	0	0	0	0	0	0
Allele 145	0	0	1	0	0	0	0	0	0	0	0	0	0	0	0	0	0	0	0	0	0	0	0	0	0	0	0	0	0	0	0	0	0	0	0	0	0	0	0	0	0	0	0	0	0	0	0	0
Allele 146	0	0	0	0	0	0	0	0	0	0	0	0	0	0	0	0	0	0	0	0	0	0	0	0	0	0	0	0	0	0	0	0	0	0	0	0	0	0	0	0	0	0	1	0	0	0	0	0
Allele 147	0	0	0	0	0	0	0	0	0	0	0	0	0	0	0	0	0	0	0	0	0	0	0	0	0	0	0	0	0	0	1	0	0	0	0	0	0	0	1	0	0	0	0	0	0	0	0	0
Allele 148	0	0	0	0	0	0	0	0	1	0	0	0	0	0	0	0	0	0	0	0	0	0	0	0	0	0	1	0	0	0	0	0	0	0	0	0	0	0	0	0	0	0	0	0	0	0	0	0
Allele 149	0	0	0	0	0	0	0	0	0	0	0	0	0	0	0	0	0	0	0	0	1	0	0	0	0	0	0	0	0	0	0	0	0	0	0	0	0	0	0	0	0	0	0	0	0	0	0	0
Allele 150	0	0	1	1	0	0	0	0	0	0	0	0	0	0	0	0	0	0	0	0	0	0	0	0	0	0	0	1	0	0	0	0	0	1	1	0	0	0	0	0	1	0	1	1	0	0	0	0
Allele 151	1	1	0	0	1	1	1	1	1	1	1	1	0	0	1	1	1	1	1	1	0	1	0	0	1	1	1	0	0	0	0	1	1	0	0	1	1	0	1	1	0	0	0	0	1	1	1	1
Allele 152	0	0	0	0	0	0	0	0	0	0	0	0	1	1	0	0	0	0	0	0	1	0	1	1	0	0	0	0	1	1	1	0	0	0	0	0	0	1	0	0	0	0	0	0	0	0	0	0
Allele 153	0	0	0	0	0	0	0	0	0	0	0	0	0	0	0	0	0	0	0	0	1	0	0	0	0	0	0	0	0	0	0	0	0	0	0	0	0	0	0	0	0	0	0	0	0	0	0	0
Allele 154	0	0	0	0	0	0	0	0	0	0	0	0	0	0	0	0	0	0	0	0	1	0	0	0	0	0	0	0	0	0	0	0	0	0	0	0	0	0	0	0	0	0	0	0	0	0	0	0
Allele 155	0	0	1	1	0	0	0	0	0	0	0	0	0	0	0	0	0	0	0	0	0	0	0	0	0	0	0	0	0	0	0	0	0	0	0	0	0	0	0	0	0	0	0	0	0	0	0	0
Allele 156	0	0	0	0	0	0	1	0	0	0	0	0	0	0	1	0	0	0	1	1	1	0	0	0	0	0	0	0	1	0	1	1	0	0	0	0	1	0	1	0	0	0	0	0	0	0	0	0
Allele 157	0	0	0	0	0	0	0	0	0	0	0	0	1	1	0	0	0	0	0	0	0	0	0	0	0	0	0	0	0	0	0	0	0	0	0	0	0	0	0	0	0	0	0	0	0	0	0	0
Allele 158	0	0	0	0	0	0	0	0	0	0	0	0	0	0	0	0	0	0	0	0	1	0	0	0	0	0	1	0	0	1	0	0	0	0	0	0	0	0	1	0	0	0	0	0	0	0	0	0
Allele 159	0	0	0	0	0	0	0	0	0	0	0	0	0	0	0	0	0	0	0	0	0	0	0	0	0	0	0	0	1	0	0	0	0	0	0	0	0	0	1	0	0	0	0	0	0	0	0	0
Allele 160	0	0	1	1	0	0	0	0	0	0	0	0	0	0	0	0	0	0	1	1	0	0	0	0	0	0	0	1	0	0	0	0	1	1	1	0	0	0	0	0	1	0	1	1	0	0	0	0
Allele 161	1	1	0	0	0	1	1	1	1	0	0	1	0	0	0	1	1	0	0	0	0	0	0	0	0	0	1	0	1	1	0	0	0	0	0	1	0	0	1	0	0	0	0	0	0	1	1	1
Allele 162	0	0	0	0	1	0	0	0	0	1	1	0	0	1	0	0	0	1	0	0	1	1	0	0	1	1	0	0	0	0	1	1	0	0	0	0	1	0	0	1	0	0	0	0	0	0	0	0
Allele 163	0	0	0	0	0	0	0	0	0	0	0	0	1	0	1	0	0	0	0	0	0	0	0	0	0	0	0	0	0	0	0	0	0	0	0	0	0	1	0	0	0	0	0	0	0	0	0	0
Allele 164	0	0	0	0	0	0	0	0	0	0	0	0	0	0	0	0	0	0	0	0	0	0	0	0	0	0	0	0	0	0	0	0	0	0	0	0	0	0	1	0	0	0	1	0	0	0	1	1
Allele 165	0	0	0	0	0	0	0	0	0	0	0	0	1	1	0	0	0	0	0	0	0	0	0	0	0	0	0	0	0	0	0	0	0	0	0	0	1	1	0	1	0	0	0	0	0	0	0	0
Allele 166	0	0	0	0	0	0	0	0	0	0	0	0	0	0	0	0	0	0	1	1	0	0	0	0	0	0	0	0	0	0	0	0	0	0	0	0	0	0	1	0	0	0	0	0	0	0	0	0
Allele 167	0	0	0	0	0	0	0	0	0	0	0	0	0	0	0	0	0	0	0	0	1	0	0	0	0	0	0	0	0	0	0	0	0	0	0	0	0	0	0	0	0	0	0	0	0	0	0	0
Allele 168	1	0	0	0	0	0	0	0	0	0	0	0	0	0	0	0	0	0	0	0	0	0	0	0	0	0	0	0	0	0	0	0	0	0	0	0	0	0	0	0	0	0	1	0	0	0	0	0
Allele 169	0	0	0	1	1	0	0	0	0	0	0	0	0	0	0	0	0	0	0	0	0	0	0	0	0	0	0	0	0	0	0	0	0	0	0	0	0	0	0	0	0	0	0	0	0	0	0	0
Allele 170	0	0	1	0	0	0	0	0	0	0	0	0	0	0	0	0	0	0	0	0	0	0	0	0	0	0	0	0	0	0	1	0	0	0	0	0	0	0	0	0	0	0	1	0	0	0	0	0
Allele 171	0	0	0	0	0	0	0	0	0	0	0	0	0	0	0	0	0	0	0	0	0	0	0	0	0	0	1	0	0	0	0	0	0	0	0	0	0	0	1	0	0	0	0	0	0	0	0	0
Allele 172	0	0	0	0	0	0	0	0	0	0	0	0	0	0	0	0	0	0	1	1	0	0	0	0	0	0	0	0	0	0	0	0	0	0	0	0	0	0	0	0	0	0	0	0	0	0	0	0
Allele 173	0	0	0	0	0	0	0	0	0	0	0	0	0	0	0	0	1	0	0	0	0	1	0	0	0	0	0	0	0	0	0	0	0	0	0	0	0	0	0	0	0	0	0	0	0	0	0	0
Allele 174	0	0	0	0	0	0	0	0	0	0	0	0	0	0	1	0	0	1	0	0	1	0	0	0	0	0	0	0	0	0	0	0	0	0	0	0	0	0	0	0	0	0	0	0	0	0	0	0
Allele 175	0	0	0	0	1	0	0	0	0	0	0	0	0	0	0	0	0	0	0	0	0	0	0	0	0	0	0	0	0	0	0	0	0	0	0	0	0	0	0	0	0	0	0	0	0	0	0	0
Allele 176	0	0	0	0	0	0	0	0	0	0	0	0	1	0	0	0	0	0	0	0	0	0	0	0	0	0	1	0	0	0	0	0	0	0	0	0	0	0	0	0	0	0	0	0	0	0	0	0
Allele 177	0	0	0	1	0	0	0	0	0	0	0	1	0	0	0	0	1	1	0	0	0	0	0	0	0	1	0	0	0	0	0	0	0	0	0	0	0	0	0	0	0	0	1	0	0	0	0	0
Allele 178	1	0	0	0	0	0	0	0	0	1	0	0	0	0	0	0	0	0	0	0	1	0	0	0	0	0	0	0	0	0	0	0	0	0	0	0	0	0	0	0	0	0	0	0	0	0	0	0
Allele 179	0	0	1	0	1	0	1	0	1	0	1	1	0	0	0	0	0	0	0	0	0	0	0	0	0	0	0	0	1	0	1	0	0	0	0	0	1	0	0	0	0	0	0	0	0	0	0	0
Allele 180	0	0	0	0	0	0	0	0	0	0	0	0	0	0	1	0	0	0	0	0	0	0	0	0	0	0	0	0	0	1	0	1	0	0	0	0	0	0	1	0	0	0	0	0	0	0	0	1
Allele 181	0	0	0	0	0	0	0	0	0	0	0	0	1	1	0	0	0	0	0	0	0	0	0	0	0	0	0	0	0	0	0	0	0	0	0	0	0	0	0	0	0	0	0	0	0	0	0	1
Allele 182	0	0	0	0	0	0	0	0	0	0	0	0	0	0	0	0	0	0	0	0	0	0	0	0	0	0	0	0	0	0	0	1	0	0	0	0	0	0	0	0	0	0	0	0	0	0	0	0
Allele 183	0	0	0	0	0	0	0	0	0	0	0	0	0	0	0	0	0	0	0	0	0	0	0	1	0	0	0	0	0	0	0	0	0	0	0	0	0	0	1	0	0	0	0	0	0	0	0	0
Allele 184	0	0	0	1	0	0	1	0	0	0	0	0	1	0	1	0	1	0	0	1	1	0	0	0	0	0	0	0	0	1	0	0	0	0	0	0	1	0	0	0	0	0	0	0	0	0	0	0
Allele185	0	0	0	0	0	0	0	0	0	0	0	0	0	0	0	1	0	0	1	0	0	0	0	0	0	0	0	0	0	0	1	0	0	0	0	0	0	0	0	1	0	0	0	0	0	0	0	0
Allele 186	0	0	0	0	0	0	0	0	0	0	0	0	0	0	0	0	0	0	0	0	0	1	0	0	0	0	1	0	1	0	0	0	0	0	0	0	0	0	0	0	1	1	0	0	0	0	0	0
Allele 187	0	0	1	0	0	0	0	0	0	0	0	0	0	0	0	0	0	0	0	0	0	0	0	0	0	0	0	0	0	0	0	0	0	0	0	0	0	1	0	0	0	0	0	0	0	0	0	0
Allele 188	0	0	0	0	0	0	0	0	0	0	0	0	0	0	0	0	0	0	0	0	1	0	0	0	0	0	0	0	0	0	0	0	0	0	0	0	0	0	0	0	0	0	0	0	0	0	0	0
Allele 189	0	0	0	0	0	0	0	0	0	0	0	0	0	0	0	0	1	0	0	0	0	0	0	0	0	0	0	0	0	0	1	0	0	0	0	0	0	0	0	0	0	0	0	0	0	0	0	0
Allele 190	0	0	0	0	0	0	0	0	0	0	0	0	0	0	0	0	0	0	0	0	0	0	0	0	0	0	1	0	0	0	0	0	0	0	0	0	0	0	0	0	0	0	0	0	0	0	0	0
Allele 191	0	0	0	0	0	0	0	0	0	0	0	0	1	0	0	0	0	0	0	0	0	0	0	0	0	0	0	0	0	0	0	1	0	0	0	0	0	0	0	0	0	0	0	0	0	0	0	0
Allele 192	0	0	0	0	0	0	0	0	0	0	0	0	1	1	1	0	0	0	0	0	1	0	0	0	0	0	0	0	0	1	0	0	0	0	0	0	0	0	0	0	0	0	0	0	0	0	0	0
Allele 193	0	0	0	0	0	0	1	0	0	0	0	0	0	0	0	0	0	0	0	0	0	0	0	0	0	0	0	0	0	0	0	0	0	0	0	0	0	0	0	0	0	0	0	0	0	0	0	0
Allele 194	0	0	0	0	0	0	0	0	0	1	0	0	0	0	0	0	0	0	0	0	0	0	0	0	0	0	0	0	0	0	0	0	0	0	0	0	0	0	0	0	0	0	0	0	0	0	0	0
Allele 195	0	0	0	0	0	0	0	0	1	0	1	0	0	0	0	0	0	0	0	0	0	1	0	0	0	0	0	0	0	0	1	1	0	0	0	0	0	0	0	0	0	0	0	0	0	0	0	0
Allele 196	0	0	0	0	0	0	0	0	0	0	0	0	0	0	0	0	1	0	1	0	0	0	0	0	0	0	0	0	0	0	0	0	1	0	1	0	0	0	0	0	0	0	0	0	0	0	0	0
Allele 197	1	0	0	0	0	0	0	0	0	0	0	0	0	0	1	0	0	0	0	0	1	0	0	0	0	0	1	0	0	0	0	0	0	0	0	0	0	0	0	0	0	0	0	0	0	0	0	0
Allele 198	0	0	0	0	0	0	0	0	0	0	0	1	0	0	0	0	0	0	0	0	0	0	0	0	0	0	0	0	1	0	0	0	0	0	0	0	0	0	0	0	0	0	0	0	0	0	0	0
Allele 199	0	0	0	0	0	0	0	0	0	0	0	0	0	0	0	0	0	0	0	0	0	1	0	0	0	0	0	0	0	0	1	0	0	0	0	0	0	0	0	0	0	0	0	0	0	0	0	0
Allele 200	0	0	0	0	0	0	0	0	1	0	0	0	0	0	0	0	1	0	0	1	0	0	0	0	0	0	0	0	0	0	0	0	0	0	0	0	0	0	0	0	0	0	0	0	0	0	0	0
Allele 201	0	0	0	0	0	0	0	0	0	0	0	0	0	0	0	0	0	0	1	0	0	0	0	0	0	0	0	0	0	0	0	0	0	0	0	0	0	0	0	0	0	0	0	0	0	0	0	0
Allele 202	0	0	0	0	0	0	0	0	0	0	0	0	0	0	0	0	0	0	0	0	0	0	0	0	0	0	1	0	0	0	0	0	0	0	0	0	0	0	0	0	0	0	0	0	0	0	0	0
Allele 203	0	0	0	0	0	0	0	0	0	0	0	0	0	0	0	0	0	0	1	1	0	0	0	0	0	0	0	0	0	0	0	0	0	0	0	0	0	0	0	0	0	0	0	0	0	0	0	0
Allele 204	1	0	0	0	0	0	0	0	0	0	0	0	0	0	0	0	0	0	0	0	0	0	0	0	0	0	1	0	0	0	0	0	0	0	0	0	0	0	0	0	0	0	0	0	0	0	0	0
Allele 205	0	0	1	0	0	0	0	0	0	0	0	0	0	0	0	0	0	0	0	0	0	0	0	0	0	0	0	0	0	0	0	0	0	0	0	0	0	0	0	0	0	0	0	0	0	0	0	0
Size 1			50.38	50.38	50.32		50.48		50.32	50.27	50.27	50.31	50.6	50.55	50.6	50.43	50.33	50.26	50.26	50.32	50.55	50.54			50.15	50.37	50.26	50.36	50.44	50.66	50.39	50.6					50.49				50.31		50.25	50.04
Size 2		52.46	52.7								52.64								52.42	52.49	52.72						52.61		52.61
Size 3																					54.22						53.99
Size 4																	56.24				56.34
Size 5					57.5				57.18		57.41	57.21	57.59	57.47	57.31		57.29	57.27	57.19	57.28	57.4	57.39				57.3	57.12	57.22	57.29	57.47	57.31	57.44			57.28		57.48		57.48		57.13		57.12	57.22
Size 6																			81.56	81.55
Size 7																																										98.24
Size 8																										104.07	104.24				104.4	104.41									104.21		104.05	104.09
Size 9																			114.96	115.12	115.24	115.33
Size 10																			119.48	119.49																			119.47
Size 11																			135.44	135.39	135.63
Size 12	137.78	137.72	137.72	137.59	138.02		137.98		137.84	137.91			138.06	138.18	138.17	137.96	137.85	137.78			138.17	138.1
Size 13		146.98									146.89
Size 14		147.75									148.03						148.19			147.91											148.55								148.09
Size 15															154.79					154.61	154.67				155.42	155.3	155.39				154.71		155.39		155.28						154.96	155.28	154.98	155.36
Size 16																															156.3	156.23					156.37	156.23	156.27	156.07					156.21		155.88	156.12
Size 17													157.67	157.5					157.21	157.04	157.6	157.43	157.6	157.61	157.09	157.04	157.04				157.62	157.37	156.96		156.94		157.44	157.54	157.42	157.41		157					157.46
Size 18
Size 19	163	162.98	162.94	162.84	163.35	163.24	163.22	163.27	163.1	163.13	163.09	162.97	163.43	163.41	163.38	163.25	163.03	163.02	162.99	162.99	163.41	163.31	163.31		163.02	162.91	163	162.91	163.21	163.25	163.2	163.19	162.99	162.71	162.91	162.76	163.31	163.35	163.32		162.77	162.94	162.8	162.95	163.22		163.18	163.14
Size 20	164.28	163.92	164.62	164.59			164.24	164.55	164.57	164.6	164.63					164.62	164.59	163.97	164.61	164.53	164.63				164.4	163.93	163.85		164.59	164.47	164.5	164.23			163.85		164.52						164.33	164.3	164.66			164.41
Size 21					164.98	164.77							164.92	164.99	164.67							164.7																164.73	164.81	164.81							164.72
Size 22	166.24	166.12																		165.55	165.77	165.65
Size 23			166.89	166.75			166.53	166.7				166.44					167.01	166.89	166.49	166.49					166.81	167
Size 24														167.34		167.18					167.34	167.22						167.6	167.27	167.19	167.27	167.15		167.62		167.58	167.3	167.39				167.64	167.37	167.5					156.36
Size 25	168.03	167.91	167.72	167.75	168.24	168.25	168.22	168.24	167.92	167.99	167.89	167.79	168.33	168.39	168.22	168.21	167.78	167.75	167.94	167.77	168.12	168.17	168.08	168	167.84	167.77	167.69		168.22	168.06	168.13	168.1	167.85		167.69		168.08	168.24	168.12	168.03	167.72				168.04	168.03	168.07	168.21
Size 26											169.69		169.73	169.43	169.68		169.51	169.47	169.47	169.47	169.42	169.3			169.56	169.47	169.39		169.34	169.46	169.25	169.22	169.55												169.31				161.05
Size 27													170.69	170.56	170.63	170.08				170.75
Size 28																					171.25																												163.31
Size 29	172.54	172.4	172.33	172.23	173.02	172.91	172.86	172.94	172.64	172.66	172.59	172.35				172.89	172.61	172.47	172.54	172.54		173.02		173.1	172.47	172.45	172.54	172.37			173.04	172.99	172.36	172.26	172.28	172.3	173.01	173.11	172.99	172.9		172.24		172.29	172.85	172.88	172.77	172.94	164.79
Size 30													173.22	173.25	173.21						173.25		173.19						173.13	173.13											173.66	173.58		173.64
Size 31				173.72	174.22		174.04		173.93				174.44	174.55	174.33		173.73		173.73		174.29						173.98		174.34	174.17	174.33						174.31		174.29	174.29			173.7		174.28	174.15	174.13	174.28	168.17
Size 32	175	174.85	174.83	174.71			175.21		175.13	175.08	174.98	174.79					175.02	175.04	175.08	174.91					174.96	174.91	175	174.83					174.83								174.67	174.75	174.62	174.73			175.15
Size 33					175.49	175.45		175.41					175.57	175.59	175.54	175.43					175.76	175.61							175.45	175.39	175.36	175.39					175.43	175.5	175.33									175.29	173.02
Size 34															178.63				178.14	177.97	178.62	178.62					177.97				178.54	178.55					178.45		178.44										174.49
Size 35			180.08		180.6		180.68	180.77	180.52	180.44	180.26	180.43		180.96	180.96	180.77	180.26	180.17	180.43	180.17		180.87							180.78	180.79									180.52										175.35
Size 36																					181.04
Size 37	186.28	186.27	186.23	186.16	186.37	186.6	186.41	186.41	186.52	186.54	186.43	186.37	186.65	186.51	186.6	186.63	186.48	186.54	186.57	186.57	186.68	186.66			186.39	186.49	186.54	186.37	186.66	186.48	186.57	186.6	186.52		186.51	186.45	186.51	186.66	186.34	186.55	186.29	186.32	186.09	186.06	186.18	186.15	186.09	186.09
Size 38																					188.76
Size 39							192.71																						192.61	192.6							192.49		192.49
Size 40																					198.62
Size 41																			200.59	200.5	200.86
Size 42	201.77																		201.68	201.76	201.98
Size 43							207.13												206.88	206.62									207.38	207.3	207.4	207.09							207.26										186.16
Size 44																					207.65
Size 45															291.16				290.84	290.71	291.17
Size 46	293.95	293.95	293.86	293.78	294.35	294.34	294.12	294.21	293.98	294.1	294.2	293.83	294.37	294.43	294.28	294.23	294.01	294.03	294.01	294.03	294.31	294.28	294.36	294.12	293.92	293.95	293.94	293.85	294.3	294.4	294.2	294.25	294	293.85	293.9	293.87	294.25	294.26	294.17	294.26	293.72	293.78	293.65	293.83	294.2	294.22	294.05	294.19
Size 47																					295.38		295.43	295.35		295.08			295.28	295.31			294.89	294.89	295.04		295.16	294.99	295.4	295.24		294.89
Size 48																																		296.09
Size 49	297.74		297.69	297.48			298.09		298.05																																			297.52	298.26	298.08
Size 50								298.31																															298.36
Size 51	299.84	299.92	299.84	299.61	300.24	300.16	300.08	300.16	300	300.08	300	299.76	300.33	300.4	300.32	300	300	299.92	299.84	299.76	300.33	300.24	300.24	300.24	299.84	299.84	299.76	299.68	300.16	300.16	300.24	300.16	299.76	299.6	299.76	299.76	300.16	300.24	300.08	300.08	299.6	299.68	299.6	299.68	300.08	299.92	299.92	300.23
Size 52	301.92	301.98	302.05	301.94		302.3	302.21	302.23	302.17	302.37	302.08	302.07	302.56	302.59	302.52	302.24	302.26	302.26	302.3	302.25	302.62	302.58	302.51	302.42	302.19	302.14	302.17	302.22	302.4	302.43	302.56	302.4	302.09	301.9	301.91	302.01	302.26	302.41	302.45	302.36	301.97				302.51	302.37
Size 53	303.28	303.33	303.24	303.19	303.45	303.42	303.39	303.43	303.37	303.43	303.37	303.27	303.55	303.56	303.49	303.36	303.32	303.31	303.34	303.29	303.6	303.47									303.53			303.88			303.48	303.45			303.87		303.11	303.26	303.45	303.33	303.37	303.52
Size 54																					304.59	304.52	304.45	304.52	304.06	304.14	304.1	303.98	304.41	304.39	304.41	304.33	304.03		304.07	304.02	304.46	304.42	304.34	304.32		304.01			304.39	304.28			294.18
Size 55	306.83	306.76	306.73	306.56			307.2	307.28	306.94	307.04	307	306.79							306.95	306.84			307.31			306.78	306.92					307.31	306.71							307.12		306.55	306.56	306.77	307.31	307.16	307.08	307.22	298.36
Size 56					307.41	307.33							307.46	307.56	307.58						307.63	307.45							307.48	307.51	307.48					307.84	307.4	307.49	307.38										300.32
Size 57	309.58		309.43	309.16								309.62							309.53	309.36					309.22	309.45		308.88					308.91		309
Size 58		309.64				310.21	310.23		309.96	310.18	310						309.94	309.9									309.76			309.99		310.16					309.94	310.17	310.1										303.46
Size 59					310.41			310.27					310.72	310.77	310.86	310.44					310.6	310.39	310.44	310.47					310.24		310.41
Size 60																311.41																		311.89
Size 61											312.12																																				312.2		307.43
Size 62																											313.59			313.41								313.35										312.96
Size 63						314.25
Size 64				315.72			314.82								315.27	315.07				315.58						315.1			315.27																315.48
Size 65									315.88			316.17											315.97	315.94																		316.16
Size 66			316.71																																														315.88
Size 67								317.41						317.68					317.63																				317.97	317.6
Size 68															318.22
Size 69																																								319.4	318.85		318.92				319.33		320.75
Size 70	320.33	320.16	320.16	320.08	320.65	320.57	320.56	320.57	320.5	320.42	320.41	320.24	320.76	320.75	320.75	320.57	320.42	320.33	320.33	320.25	320.75	320.75	320.75	320.75	320.25	320.33	320.33	320.08	320.66	320.76	320.74	320.58	320.33	320.08	320.25	320.25	320.75	320.66	320.66	320.59	320.08	320.16	320	320.16	320.56	320.49	320.49	320.65
Size 71
Size 72										323.1												323.15
Size 73		324.07	324.11	324.08	324.41	324.37	324.34	324.33	324.31	324.61			324.53	324.6	324.65	324.46	324.25	324.29	324.1	324	324.49				324.22	324.18	324.25			324.36	324.45	324.44			324.21	324.07	324.58						324.06						327.95
Size 74											325.11											325.13			325.04
Size 75								326.2							325.89																																		330.08
Size 76	327.68	327.24	327.33	327.34	327.82		327.7			327.69		327.69													327.76	327.77									327.82	327.79					327.55	327.49	327.29	327.33			327.5	327.75
Size 77						327.83		328.23	327.93		328.06		328.29	328.33			327.89	327.9	328.1	327.91	328.3	328.17					327.83				328.15	327.87	328.12				328.06	328.01	328.19						328.35
Size 78				329.24											328.69	328.5				329.2									328.69	328.68										328.5							328.56		334.65
Size 79	329.47	329.34	329.33		329.77	329.6	329.78	329.93	329.56	329.52	329.78		329.88	330.07	329.85		329.46				329.96	330.06			329.56	329.56	329.53				329.94	329.74					330.04	329.89	329.84	329.66	329.38	329.49	329.3	329.49	329.78		329.77	330
Size 80			331.73	331.3								331.71					331.27	331.17		331.71				331.37			330.99					331.45		331.59	331.64	331.31
Size 81	331.98	331.75							332.17	332.26	332.06						332.17	332.15	331.9						331.94	331.82	331.96						331.78						331.81
Size 82							332.48	332.68								332.53																332.59						332.65	332.72
Size 83					332.76								332.96	333.04	333.05						332.93	332.76	332.91	332.84					332.91	332.97	332.88						332.83
Size 84	334.47		334.04	334.05	334.45				334.36			334.03					334.47																						334.44		333.92	333.94	333.79	334.12	334.47		334.38	334.46	358.19
Size 85							334.55	334.7					334.7	334.77	334.85						334.66	334.55					334.62		335.02	334.94	334.75						334.55	334.67		334.52						334.56
Size 86																			337.21	337.59					337.24		337.59					337.67	337.43
Size 87											337.98		338.02	338.04	337.96						337.78	337.97							337.83	337.72	337.82
Size 88					341.38														341.3	341.3	341.41																		341.32
Size 89	342.52	342.34	342.4	342.37	342.77		342.48		342.61	342.57	342.46		342.77		342.64		342.47	342.61	342.43	342.59	342.57	342.63			342.39	342.51	342.67		342.6	342.58	342.61	342.45			342.29		342.88		342.73
Size 90							348
Size 91																			349.15	348.99	349.63	349.52
Size 92																					357.02
Size 93	357.97	358.15	357.92	357.79	358.29		358.24	358.14	358.04																														358.18				357.66
Size 94													407.16	407.18	406.93	406.85	406.81		406.66	406.6	406.89								406.87	406.98	407.18	406.77							407.19										468.64
Size 95							419.84						420.17	420.17	420.25		419.49		419.51	419.42	420.17						419.67				419.92	419.75					419.92		419.75
Size 96																					456.28	456.16									455.74
Size 97																				460.9							460.41
Size 98																																		462.66															474.81
Size 99
Size 100
Size 101	468.05	467.9	467.75	467.66								468.03													467.9	468.01	467.94	467.58						467.42	467.75	467.78					467.49	467.65		467.83		468.09
Size 102					468.59	468.52	468.49	468.37	468.28	468.33	468.24					468.67	468.73	468.37	468.58	468.46								468.4			468.86	468.36	468.24				468.77	468.57	468.63	468.59	468.3	468.69			468.29		468.26	468.48
Size 103													469.04	469.18	469.02						469.05	468.94	469.35	469.35					469.24	469.04															469.02	469
Size 104							471.89	471.91			471.63	471.45							472.27	472.16
Size 105	472.66	472.72	472.53	472.46	473.1	473.08	472.86	472.9	472.85	472.81	472.79	472.59	473.31	473.12	472.87	472.52	472.48	472.4				473.01	472.7											473.08		473.26					473.22	473.29							510.12
Size 106																																	473.62		473.37
Size 107	474.55	474.51	474.39	474.3	474.74	474.78	474.72	474.71	474.68	474.58	474.61	474.46	474.94	474.96	474.8	474.74	474.57	474.46	474.41	474.47	474.68	474.67	474.29	474.25	474.4	474.41	474.42	474.36	474.11	474.13	474.76	474.59	474.36	474.06	474.37	474.26	474.63	474.69	474.18		474.27	474.26	474.21	474.48	474.67	474.74	474.57	474.8
Size 108													478.8	478.74	478.49	478.19	478.24	478.02			478.65	478.83				478.19	478.19	478.17			478.75	478.58	478.42			479
Size 109										480.43
Size 110																																																	526.58
Size 111													482.77								483																												528.03
Size 112																														483.94								483.53
Size 113																																					484.59
Size 114																					486.44
Size 115
Size 116
Size 117
Size 118																					499.57																		499.22
Size 119																																							505.7										871.23
Size 120																	509.66	509.73							509.58	509.93	509.57				510.05													509.16
Size 121																					510.27	510.29						510.67				510.12											510.63
Size 122	511.1	511.04	510.81	510.84	511.36		511.49		511.16	511.38			511.53	511.56	511.49		511.21	511.09	511.02	511.02	511.31	511.41			511.05	511.29	511.19		511.42	511.46	511.42	511.33	511.01	510.81	511.08		511.56	511.37	511.48	511.2	511.07			511.07			511.28
Size 123											514																																						1012.88
Size 124	515.97	515.71	515.39	515.52							516.03	515.8
Size 125					516.35								516.36								516.68
Size 126															521.29
Size 127	523.71		523.67	523.29							523.16	523.09			523.78		523.45		523.12	523.04	523.21	523.43					523.04		523.75	523.56	523.77	523.5	523.23		522.98		523.87		523.73	523.55			523.36	523.92
Size 128					524.14		524.32		524.16	524.17			524.66	524.14																															524.06
Size 129																																											525.62
Size 130	527.34	527.32	527.33	527.24		527.77			527.72	527.73	527.59	527.51					527.66	527.73	527.51	527.42					527.69	527.57	527.51	527.13					527.47	527.19	527.49	527.65		527.81		527.8	527.11	527.23	527.04	527.5			527.71	527.71
Size 131					528.02		527.88	528.13					528.25	528.11	528.32	527.96					528.22	528.12	528.26						528.07	528	528.12	527.92					527.91		528.06
Size 132																											531.46																531.46
Size 133											536.89								536.15	536.4																			537
Size 134															537.79						537.34	537.46							537.24	537.48
Size 135			540.76	540.83			541.18		541.13	541.32							541.39		541.11	540.77												541.47
Size 136					541.62								541.87	541.85							541.94	541.82									541.64
Size 137																	545.06		544.63	544.72	545.2
Size 138
Size 139																	699.9
Size 140	711.83	712.15	711.76	711.6	712.25						712.02						712.11		711.94	712.05							712.04					712.09
Size 141							712.47						712.8	712.72	712.53						712.83	712.85							712.54	712.6	712.53						712.63	712.54	712.51
Size 142																																	753.57								753.28		753.57
Size 143			754.13	754.17			754.54		754.5		754.53				754.47		754.44		754.15	754.12					754.7	754.27	754.08								754.05					754.65
Size 144					755.02	755.06				755.37			755.21	755.31	755.25						755.04	754.94							755	755.27	754.83	755					755.46		754.95
Size 145			785.63
Size 146																																											804.79
Size 147																															806.01								806.2
Size 148									864.92																		864.29
Size 149																					865.52
Size 150			870.24	870.37																								870.39						870.3	870.39						869.98		869.77	870.09
Size 151	870.57	870.94			871.02	871	870.6	870.84	870.73	870.97	870.73	870.45			870.97	870.6	870.96	870.56	870.54	870.73		870.66			870.74	870.54	870.52					870.9	870.54			870.74	870.96		870.82	870.98					870.58	870.56	870.51	870.73
Size 152													871.21	871.33							871.4		871.26	871.16					871.15	871.41	871.11							871.14
Size 153																					882.34
Size 154																					902.68
Size 155			925.79	925.25
Size 156							926.35								926.96				926.16	926.22	926.77								926.6		926.73	926.11					926.55		926.91
Size 157													927.49	927.38
Size 158																					942.18						941.74			942.35									941.8
Size 159																													942.56										942.95
Size 160			1011.15	1011.26															1011.23	1011.09								1011.54					1011.42	1011.47	1011.25						1011.56		1011.68	1011.36
Size 161	1011.8	1012.01				1012.17	1011.82	1011.78	1012.31			1011.88				1011.95	1012.11										1011.97		1011.98	1012.22						1011.92			1012.45							1011.95	1012.16	1011.83
Size 162					1012.51					1012.83	1012.71			1012.63				1012.71			1013.21	1012.67			1012.51	1012.55					1012.87	1013.03					1013.03			1013
Size 163													1013.38		1013.42																							1013.62
Size 164																																							1032.37				1031.86				1032.45	1032.18
Size 165													1032.84	1033.23																							1032.87	1032.92		1033.05
Size 166																			1041.99	1041.57																			1042.09
Size 167																					1043
Size 168	1050.92																																										1049.99
Size 169				1051.55	1051.45
Size 170			1052.18																												1052.77												1052.2
Size 171																											1053.4												1053.2
Size 172																			1059.57	1059.57
Size 173																	1061.06					1060.65
Size 174															1061.98			1062.29			1062
Size 175					1063.13
Size 176													1064.14														1064.33
Size 177				1065								1065.05					1065.32	1064.79								1065.05																	1065
Size 178	1065.66									1066.09											1066.22
Size 179			1066.4		1066.67		1066.67		1066.53		1067.08	1066.87																	1067.16		1067.02						1066.88
Size 180															1067.69															1067.47		1067.23							1067.53									1067.2
Size 181													1068.28	1068.26																																		1068.4
Size 182																																1141.49
Size 183																								1143.16															1143.01
Size 184				1144.42			1144.04						1143.68		1144.18		1144.47			1144.49	1144.44									1144.4							1144.52
Size 185																1145			1144.95												1145.11									1144.94
Size 186																						1145.81					1145.36		1146.11												1145.6	1145.94
Size 187			1146.8																																			1147.17
Size 188																					1153.56
Size 189																	1154.68														1154.68
Size 190																											1157.11
Size 191													1222.53																			1222.98
Size 192													1225.98	1226.52	1226.15						1226.67									1226.59
Size 193							1227.88
Size 194										1228.48
Size 195									1230.11		1230.42											1230.32									1229.79	1229.57
Size 196																	1231.7		1231.34														1231.75		1231.13
Size 197	1232.93														1232.09						1232.89						1232.37
Size 198												1234.75																	1234.32
Size 199																						1237.42									1238.09
Size 200									1239.16								1240			1239.8
Size 201																			1240.41
Size 202																											1241.86
Size 203																			1248.87	1248.37
Size 204	1252.93																										1253.61
Size 205			1258.2
Height 1			137	113	80		66		144	98	76	60	142	113	108	66	152	65	314	271	993	394			72	115	207	88	90	92	152	213					61				53		85	54
Height 2		57	52								69								79	68	114						51		60
Height 3																					56						50
Height 4																	83				82
Height 5					52				57		73	57	74	62	60		274	119	126	97	281	104				82	227	82	74	53	106	88			67		53		53		51		80	56
Height 6																			65	58
Height 7																																										56
Height 8																										53	82				64	54									51		98	50
Height 9																			58	61	178	71
Height 10																			61	58																			58
Height 11																			73	58	68
Height 12	94	64	220	196	126		77		92	78			54	65	128	96	199	101			240	98
Height 13		65									51
Height 14		75									55						52			59											53								50
Height 15															67					152	90				71	67	81				53		71		63						129	115	276	112
Height 16																															110	69					120	62	279	103					59		78	65
Height 17													96	92					55	62	153	71	66	58	50	59	112				96	78	65		66		108	57	363	157		112					56
Height 18			167	154	130	62	52		62																																		128	60			86	57
Height 19	573	432	1205	1076	838	359	1765	949	1043	709	269	182	855	793	1805	968	1526	845	406	364	1701	630	62		530	533	616	210	129	110	1118	797	116	75	278	146	363	229	70		260	183	383	182	58		172	145
Height 20	74	51	206	219			256	128	163	115	77					138	172	86	69	56	220				74	77	168		73	65	227	185			60		133						163	61	70			82
Height 21					137	60							176	154	230							101																70	214	81							85
Height 22	129	94																		62	158	66
Height 23			429	395			259	138				61					194	102	118	100					120	107
Height 24														172		114					652	277						104	91	79	298	238		59		86	231	147				131	1236	629					68
Height 25	369	285	691	655	686	278	566	335	473	324	288	217	499	474	331	214	390	215	367	327	503	196	57	51	180	176	303		208	158	412	278	116		136		270	175	513	211	182				360	250	462	389
Height 26											73		71	56	106		94	65	93	63	228	90			51	51	109		62	63	193	140	51												54				99
Height 27													63	57	222	143				58
Height 28																					176																												146
Height 29	302	220	480	461	383	137	853	460	420	287	509	410				145	155	84	176	167		60		60	320	299	182	65			566	363	305	150	246	137	457	267	1049	454		654		758	530	429	1659	1333	55
Height 30													686	604	277						151		68						126	130											60	53		78
Height 31				51	70		96		57				80	72	66		52		62		66						71		79	60	73						62		113	53			157		77	60	126	97	367
Height 32	189	142	233	204			79		108	67	155	128					208	105	124	107					146	145	266	109					56								129	91	471	242			121
Height 33					150	63		58					121	124	128	64					442	180							89	77	137	83					89	50	59									103	766
Height 34															68				79	58	138	60					55				87	72					52		50										62
Height 35			61		55		144	76	101	81	99	73		62	227	101	133	60	157	120		115							122	116									53										69
Height 36																					342
Height 37	83	69	372	360	255	102	271	128	112	98	116	106	239	228	142	108	375	208	391	372	550	257			183	158	356	122	122	94	306	266	80		95	52	317	168	351	140	95	86	317	128	80	70	157	119
Height 38																					66
Height 39							57																						52	63							56		63
Height 40																					57
Height 41																			66	58	64
Height 42	56																		72	59	79
Height 43							79												95	80									55	54	55	57							84										52
Height 44																					68
Height 45															62				62	58	68
Height 46	185	112	213	181	284	126	300	174	398	268	146	109	321	247	505	246	275	189	177	171	561	215	66	63	242	240	457	176	112	99	586	331	116	74	166	91	233	125	310	119	374	263	543	320	178	151	328	273
Height 47																					176		65	53		110			78	58			99	73	89		125	70	192	76		73
Height 48																																		78
Height 49	54		68	73			200		52																																			53	133	142
Height 50								68																															63
Height 51	836	526	1007	899	1043	425	1096	520	1053	698	726	636	946	833	1100	580	900	578	1804	1587	2036	748	622	568	672	676	1100	393	1065	840	1351	942	1051	600	1053	536	638	375	1515	532	524	441	824	419	395	356	513	533
Height 52	359	199	328	311		111	1368	773	336	235	607	417	697	553	661	340	640	434	1447	1249	1246	436	522	501	193	200	504	162	974	737	453	295	546	311	465	229	396	228	828	276	202				256	267
Height 53	1727	1126	1623	1464	1508	582	2853	1339	1197	791	1292	1056	1457	1116	998	498	966	720	1937	1715	1482	582									1000			2211			1176	636			1727		1285	762	576	588	828	763
Height 54																					4156	1520	3191	3176	1700	1460	2665	869	5848	4495	2552	1742	3759		4372	2277	3174	1679	6713	2495		1144			756	874			350
Height 55	198	142	333	276			498	261	144	112	336	280							106	94			57			79	85					154	74							183		50	317	155	89	69	154	158	73
Height 56					535	212							189	180	60						189	84							102	91	316					74	85	54	433										287
Height 57	181		178	176								96							310	231					106	108		59					60		59
Height 58		121				88	225		196	164	124						272	177									195			233		109					71	120	86										560
Height 59					233			115					206	183	429	194					565	175	74	74					158		150
Height 60																50																		115
Height 61											61																																				50		375
Height 62																											90			54								74										58
Height 63						175
Height 64				204			134								69	114				74						211			61																82
Height 65									112			138											77	65																		76
Height 66			51																																														55
Height 67								54						242					79																				105	86
Height 68															93
Height 69																																								406	507		1178				1596		3866
Height 70	7533	4914	9658	8805	8184	3136	10399	5396	4572	3466	4878	4100	9982	8861	8432	4807	4641	2815	10184	8785	10809	4061	1924	1991	5899	5232	6258	1996	6550	5145	10412	7729	5198	2998	2260	1251	8687	4902	10606	4077	3248	2863	5894	2712	2344	1827	5655	5407
Height 71
Height 72										92												50
Height 73		73	196	132	150	54	249	120	92	52			308	121	267	140	167	161	81	61	244				95	78	78			54	169	120			84	89	54						62						139
Height 74											57											236			90
Height 75								54							73																																		113
Height 76	124	74	224	159	169		145			163		58													110	122									95	70					67	68	300	151			152	136
Height 77						77		56	100		69		110	126			199	107	248	199	276	107					114				150	134	93				264	57	138						50
Height 78				170											348	183				54									110	87										50							156		117
Height 79	140	98	215		219	79	199	92	72	52	59		161	146	74		55				145	50			82	71	65				118	92					135	76	204	59	51	58	159	85	70		136	134
Height 80			57	51								188					125	75		465				64			125					52		100	117	69
Height 81	94	59							216	152	286						189	103	605						65	70	145						170						172
Height 82							228	117								166																92						52	200
Height 83					96								136	123	474						707	267	163	161					476	418	152						131
Height 84	56		88	77	87				56			50					57																						165		88	64	172	97	74		136	151	52
Height 85							158	63					100	85	50						160	60					79		78	60	83						78	51		73						80
Height 86																			299	96					54		75					75	52
Height 87											59		81	72	81						352	144							137	118	109
Height 88					72														74	54	96																		80
Height 89	81	61	70	77	89		69		64	50	56		52		52		90	67	103	87	165	78			73	65	84		99	66	59	52			50		55		61
Height 90							50
Height 91																			325	275	400	189
Height 92																					71
Height 93	113	85	142	112	128		171	101	64																														55				66
Height 94													50	59	80	56	70		127	121	113								75	55	61	57							65										167
Height 95							50						71	69	68		52		90	89	91						58				72	56					50		89
Height 96																					138	68									84
Height 97																				69							63
Height 98																																		79															2367
Height 99
Height 100
Height 101	399	283	541	553								461													274	331	537	142						208	320	174					207	172		205		155
Height 102					577	245	535	236	736	466	405					320	445	258	930	812								145			773	550	383				212	138	461	152	160	158			173		270	297
Height 103													540	463	730						1022	413	225	187					489	369															135	123
Height 104							236	151			157	115							1288	1099
Height 105	465	336	570	479	528	205	493	213	348	298	323	200	736	559	960	397	677	404				652	382											1615		1783					1312	795							106
Height 106																																	3058		3380
Height 107	2869	2043	3966	3780	4395	1776	3114	1557	4072	2954	2653	2373	3278	2576	4002	1712	2897	1927	4026	3503	5823	2274	2023	2036	3465	3141	4318	1409	4052	3312	5574	3534	3674	2047	3769	1958	2655	1456	4031		2035	1213	5455	2855	1516	1452	3252	2805
Height 108													222	170	222	115	247	150			444	210				65	144	60			300	231	54			73
Height 109										84
Height 110																																																	54
Height 111													66								55																												72
Height 112																														110								81
Height 113																																					59
Height 114																					60
Height 115
Height 116
Height 117
Height 118																					66																		69
Height119																																							55										229
Height 120																	97	54							99	93	79				81													72
Height 121																					192	71						65				56											117
Height 122	111	80	113	115	112		83		73	53			88	69	58		109	82	192	171	221	110			136	116	157		130	109	126	90	130	83	73		90	63	143	74	52			50			64
Height 123											50																																						94
Height 124	77	60	75	61							69	60
Height 125					51								59								58
Height 126															60
Height 127	54		60	56							81	78			79		74		156	140	291	117					107		189	149	85	72	52		77		51		142	63			117	58
Height 128					52		62		57	57			72	75																															51
Height 129																																											86
Height 130	209	169	309	255		89			176	126	159	130					192	106	432	371					132	168	307	74					137	77	81	50		97		82	90	53	130	66			120	128
Height 131					186		287	117					321	294	333	150					455	213	51						234	221	441	325					175		237
Height 132																											53																69
Height 133											57								121	110																			78
Height 134															60						122	54							86	91
Height 135			109	95			68		67	56							55		76	72												50
Height 136					89								74	50							108	61									74
Height 137																	56		85	80	86
Height 138
Height 139																	51
Height 140	59	53	89	56	58						50						52		121	112							54					74
Height 141							76						87	63	84						110	54							72	58	92						85	53	104
Height 142																																	62								57		77
Height 143			101	95			72		88		61				101		85		170	135					50	83	150								83					52
Height 144					98	55				60			91	69	101						284	103							98	73	139	113					69		153
Height 145			54
Height 146																																											54
Height 147																															66								67
Height 148									54																		52
Height 149																					57
Height 150			464	396																								137						160	328						276		576	293
Height 151	279	202			444	212	340	149	543	341	290	225			514	205	374	259	484	374		248			273	347	534					372	297			188	263		378	135					121	129	265	282
Height 152													406	292							676		114	108					221	164	507							157
Height 153																					51
Height 154																					53
Height 155			74	62
Height 156							70								68				90	71	63								57		94	55					64		74
Height 157													77	58
Height 158																					64						53			50									55
Height 159																													56										54
Height 160			221	165															394	272								52					106	51	110						88		251	107
Height 161	134	106				82	172	70	202			102				67	191										234		132	115						64			240							52	130	156
Height162					170					133	134			159				94			382	149			95	132					220	185					123			96
Height 163													214		218																							69
Height 164																																							195				82				81	62
Height 165													59	53																							126	75		72
Height 166																			79	59																			51
Height 167																					58
Height 168	60																																										54
Height 169				54	51
Height 170			63																												51												52
Height 171																											68												52
Height 172																			357	299
Height 173																	105					81
Height 174															59			70			226
Height 175					50
Height 176													57														149
Height 177				88								56					128	79								54																	105
Height 178	55									50											128
Height 179			106		61		77		62		62	52																	71		103						69
Height 180															89															77		78							116									60
Height 181													108	81																																		54
Height 182																																89
Height 183																								50															743
Height 184				62			95						56		111		65			118	272									99							167
Height 185																72			141												117									288
Height 186																						127					77		139												138	102
Height 187			69																																			99
Height 188																					56
Height189																	73														55
Height 190																											51
Height 191													101																			153
Height 192													64	54	130						159									173
Height 193							69
Height 194										74
Height 195									119		69											89									242	68
Height 196																	54		123														68		57
Height 197	57														73						157						133
Height 198												54																	133
Height 199																						75									97
Height 200									64								65			61
Height 201																			68
Height202																											64
Height 203																			99	86
Height 204	53																										73
Height 205			53
Peak Area 1			1169	993	669		563		1111	789	606	554	1312	1080	865	482	1222	516	2347	2072	7136	2912			574	856	1694	629	723	806	1152	1561					471				431		833	839
Peak Area 2		356	415								611								568	577	930						487		573
Peak Area 3																					380						375
Peak Area 4																	569				642
Peak Area 5					357				464		814	430	535	451	474		2216	915	1014	670	2032	860				677	1860	650	601	384	770	572			468		390		374		425		834	662
Peak Area 6																			499	389
Peak Area 7																																										460
Peak Area 8																										403	646				584	451									414		831	480
Peak Area 9																			580	549	1389	544
Peak Area 10																			552	394																			399
Peak Area 11																			651	533	575
Peak Area 12	633	447	1701	1402	983		541		689	566			374	356	963	841	1428	741			1640	802
Peak Area 13		1012									663
Peak Area 14		1042									732						467			797											805								947
Peak Area 15															432					1218	598				750	696	851				340		545		514						1128	967	1933	866
Peak Area 16																															820	580					869	463	2009	785					405		622	462
Peak Area 17													761	821					776	577	2200	689	902	803	479	452	1151				999	716	619		709		949	457	2683	1189		939					442
Peak Area 18			1128	1206	882	407	364		336																																		823	386			613	380
Peak Area 19	4234	3118	8581	8225	6195	2809	13213	7073	7646	5241	2054	1419	5863	5417	12957	7194	11229	6362	2419	2135	11581	4322	419		3778	4008	4663	1583	768	629	7929	5839	876	622	2016	1173	2511	1516	335		2029	1365	2945	1321	371		1232	1055
Peak Area 20	987	580	2645	2725			3303	1805	2338	1731	1025					1842	2221	1193	642	392	2445				1006	1057	1990		725	605	3191	2587			400		1797						2013	790	811			918
Peak Area 21					2142	794							2079	1926	2384							939																974	2941	1033							1088
Peak Area 22	969	789																		233	1069	468
Peak Area 23			5296	5350			3071	1732				686					1614	849	1039	820					1316	1014
Peak Area 24														1308		879					6114	2711						1090	883	649	2680	2428		864		1034	2053	1311				2371	17368	7925					518
Peak Area 25	4529	3358	8204	7978	11045	4234	6089	3539	6548	4711	3244	2454	5448	5158	3731	2082	4329	2270	2996	2395	4329	1822	500	373	2121	1917	3721		1978	1505	4078	2818	1143		1747		3496	2084	6848	2656	3160				4070	3049	7208	5778
PeakArea 26											430		547	409	668		757	590	511	300	2072	800			297	518	1052		610	540	1778	1353	350												394				732
Peak Area 27													335	267	1523	1389				284
Peak Area 28																					1039																												982
Peak Area 29	2545	2039	4070	3991	3012	1047	6651	3656	3205	2376	4188	3405				1272	1245	757	1560	1544		496		440	2471	2371	1598	517			4482	2982	2410	1282	1978	1106	3474	1919	8038	3504		5431		6253	4208	3424	13240	10087	664
Peak Area 30													5171	4624	2656						1287		604						1023	969											646	467		723
Peak Area 31				478	560		946		524				712	608	503		559		623		509						624		628	515	638						469		1055	478			1574		679	522	1126	920	5708
Peak Area 32	1458	1020	1734	1629			615		710	507	1087	962					1684	758	1109	992					1020	1053	2236	855					472								969	734	3546	1942			887
Peak Area 33					1139	402		447					984	775	899	374					4086	1585							846	604	1058	628					603	333	466									715	5736
Peak Area 34															471				671	489	1016	529					506				542	469					299		378										632
Peak Area 35			723		466		1203	597	826	613	943	799		478	1790	879	1325	553	1855	1512		994							991	939									465										515
Peak Area 36																					2749
Peak Area 37	1184	914	4657	4516	3059	1220	3500	1661	1440	1190	1539	1318	2804	2818	1654	1304	3440	1899	4142	3751	5512	2588			1820	1849	3489	1240	1499	1319	3373	2883	1084		1057	637	3488	1919	4242	1741	1246	1103	3593	1494	881	716	1879	1373
Peak Area 38																					555
Peak Area 39							541																						507	552							456		617
Peak Area 40																					731
Peak Area 41																			760	664	619
Peak Area 42	494																		615	651	829
Peak Area 43							803												1080	981									673	571	568	651							916										505
Peak Area 44																					883
Peak Area 45															630				673	721	640
Peak Area 46	2816	1732	3136	3145	3996	1617	4194	2292	4979	3384	2032	1402	4169	3114	6665	3403	3846	2675	3498	3439	6681	2717	653	862	3954	2958	6430	2152	1361	1209	6992	4356	1556	783	2018	1028	3063	1518	4054	1497	4966	3419	6831	4075	2908	2133	4717	3849
Peak Area 47																					1601		723	591		1038			648	480			1150	849	1004		1141	725	1904	714		647
Peak Area 48																																		843
Peak Area 49	341		396	509			1346		283																																			381	1324	1109
Peak Area 50								432																															249
Peak Area 51	8183	5272	10366	9317	10118	4106	11290	5744	9887	6463	7610	6857	9825	9034	12355	6921	10798	7164	22756	20070	22451	8619	7968	7542	7167	7770	13231	4748	13197	9576	14459	10187	12349	7095	12302	5745	7173	4223	16456	5711	6281	5248	9144	4964	5234	4386	6106	5718
Peak Area 52	3702	1972	3323	3472		945	14974	8482	3395	2308	6479	4756	6792	5131	6604	3827	7376	4869	16944	14529	13481	4520	5626	5565	1676	1976	4887	1666	10072	7490	4423	2791	6003	3310	4628	2160	3666	2058	8162	2430	2013				2526	2768
Peak Area 53	19485	13279	20774	18299	18112	6880	33932	15779	13819	9165	15256	12712	17246	13591	12965	7065	15617	11992	33146	29883	13875	5711									9286			29334			10692	6070			24811		21500	13494	6462	5948	14071	13111
Peak Area 54																					43538	16311	39445	39886	26082	22637	39738	13639	68045	51981	28000	25122	50576		57157	29400	34283	17280	87403	31718		17909			8775	10005			4311
Peak Area 55	1701	1352	3038	2503			4674	2534	1253	944	3309	2660							806	703			395			583	619					1292	568							1500		344	2366	1302	731	579	994	1334	537
Peak Area 56					5069	1937							1682	1418	440						1565	659							735	949	2861					569	647	507	3740										3498
Peak Area 57	2238		2238	2313								1095							4852	4224					1216	1456		882					768		685
Peak Area 58		1396				1032	2408		2215	1737	1324						3552	2406									3556			2472		1439					1057	1640	978										9617
Peak Area 59					2715			1063					2025	1974	4324	2135					7124	1963	905	1037					2322		1734
Peak Area 60																431																		1262
Peak Area 61											570																																				512		3481
Peak Area 62																											1046			534								827										562
Peak Area 63						1915
Peak Area 64				1889			1309								601	1121				844						2257			471																845
Peak Area 65									1113			1378											939	745																		639
Peak Area 66			380																																														619
Peak Area 67								360						1821					553																				648	513
Peak Area 68															575
Peak Area 69																																								3051	4381		11020				18123		42789
Peak Area 70	85223	58683	116852	106451	93445	35970	121590	62630	51738	37806	59572	49429	107877	97487	90189	56822	52795	34159	117579	104040	113654	44197	20585	21657	65166	59996	72878	25691	70561	54682	114851	87799	58691	33560	25993	14749	94027	50145	115634	43842	37351	35323	66405	34232	27454	20468	61809	59459
Peak Area 71
Peak Area 72										668												317
Peak Area 73		1019	2759	1985	1784	605	2950	1405	670	422			3611	1140	2794	1351	1370	2406	618	547	2321				944	691	896			426	1514	1209			893	1152	723						789						2099
Peak Area 74											727											2869			1079
Peak Area 75								426							648																																		1297
Peak Area 76	1615	1138	3047	2310	2419		2492			2068		675													1378	1626									1088	676					715	918	4329	2301			1683	2363
Peak Area 77						1165		897	1518		946		1670	1853			2602	1344	3003	2351	4308	1506					1367				2534	2056	1315				3060	605	1857						718
Peak Area 78				2323											4310	2544				324									1139	840										461							2004		1413
Peak Area 79	1676	1229	2887		2953	983	2466	1067	828	527	664		1826	1653	699		537				1302	391			993	724	548				1210	953					1516	534	1982	449	420	686	2028	945	790		1457	1526
Peak Area 80			634	559								2677					1127	680		8015				811			1078					450		1430	1899	1151
Peak Area 81	940	658							2585	1618	3870						2218	1358	10186						787	1097	1627						2749						1987
Peak Area 82							2554	1269								2433																1076						592	2097
Peak Area 83					893								1258	1315	6902						11850	4515	1993	1879					7685	6691	1810						1483
Peak Area 84	792		1244	1222	1108				682			746					527																						1870		1091	762	2212	1339	1117		1565	1548	789
Peak Area 85							2285	913					1038	911	375						1228	462					1043		650	474	785						913	574		927						1221
Peak Area 86																			1201	1168					411		908					840	429
Peak Area 87											594		1013	791	995						4282	1814							1579	1409	1054
Peak Area 88					821														919	668	1065																		863
Peak Area 89	879	745	736	880	985		730		585	418	525		480		486		899	709	1065	833	1768	927			739	783	928		1011	729	627	506			448		594		622
Peak Area 90							628
Peak Area 91																			3998	3282	4662	2124
Peak Area 92																					793
Peak Area 93	1393	1216	1852	1452	1598		2366	1336	838																														464				755
Peak Area 94													572	768	985	717	967		1773	1475	1457								1043	710	816	716							874										3476
Peak Area95							938						1005	1092	909		681		1444	1205	1387						824				1039	781					808		1458
Peak Area 96																					1687	726									1505
Peak Area 97																				951							1200
Peak Area 98																																		1135															35529
Peak Area 99
Peak Area 100
Peak Area 101	6366	4999	8407	9822								7628													4632	7204	10378	1840						2801	6744	3334					3247	2153		4418		2398
Peak Area 102					7738	3713	8688	3808	10817	6255	6292					5196	8769	5117	11938	17381								1925			12147	8690	7954				3724	2329	7991	1652	1547	1947			3135		4756	5174
Peak Area 103													7960	8006	11108						17023	7114	4243	3107					8936	6546															1437	1136
Peak Area 104							1795	1306			1212	858							22989	19467
Peak Area 105	5446	3792	7317	6011	6589	2357	5720	2451	4172	3685	3415	1869	12315	9734	16848	6490	11683	6682				8453	4906											22393		24962					18364	10374							1802
Peak Area 106																																	40930		45845
Peak Area 107	35882	26098	54694	50837	56865	22655	37651	18455	51360	35778	31142	28288	40550	31593	50158	21968	39465	26573	60756	53054	107552	41813	37886	43719	62995	59245	89022	30471	87978	63766	100905	69779	48087	27772	48339	24333	55294	29123	91453		27630	17882	84614	45166	25667	25074	49415	40284
Peak Area 108													2256	1748	3038	1511	3469	2122			5109	3605				729	1787	560			3423	2598	721			745
Peak Area 109										1093
Peak Area 110																																																	692
Peak Area 111													763								739																												1137
Peak Area 112																														2012								1863
Peak Area 113																																					934
Peak Area 114																					930
Peak Area 115
Peak Area 116
Peak Area 117
Peak Area 118																					1214																		1304
Peak Area 119																																							796										4571
Peak Area 120																	1106	792							1290	1137	793				758													1013
Peak Area 121																					2228	755						1082				589											1671
Peak Area 122	1719	1464	1900	1711	2229		1193		1352	962			1428	1309	1050		2014	1346	4217	3639	4307	2011			2333	1951	2882		2475	1908	2328	1734	2385	1202	1350		1978	1203	3045	1393	909			687			895
Peak Area 123											549																																						2191
Peak Area 124	857	674	760	697							791	619
Peak Area 125					520								487								674
Peak Area 126															553
Peak Area 127	789		854	507							1308	1370			1509		1231		2538	1909	4495	1943					2024		2588	1999	1510	1104	830		1327		452		2368	921			1610	806
Peak Area 128					647		657		509	930			1339	1645																															781
Peak Area 129																																											976
Peak Area 130	3260	2760	5214	4392		1270			2821	2153	2636	2193					3816	2019	7447	6327					1893	2847	5040	1186					1938	1178	1174	805		1488		971	1092	711	1585	805			1568	1801
Peak Area 131					3083		4751	1914					5133	4859	5332	2549					7588	3328	646						3852	3256	6843	5320					2634		3175
Peak Area 132																											613																870
Peak Area 133											742								2240	1954																			1090
Peak Area 134															927						2490	1013							1711	1659
Peak Area 135			1886	1684			940		955	777							680		1026	1182												751
Peak Area 136					1187								945	708							1646	1002									910
Peak Area 137																	721		1191	1084	865
Peak Area 138
Peak Area 139																	666
Peak Area 140	999	763	1685	884	1158						876						1060		2102	2021							733					1134
Peak Area 141							1370						1433	1068	1365						1789	840							1111	805	1442						1269	797	1802
Peak Area142																																	767								1152		1648
Peak Area 143			1978	1958			1394		1787		819				1360		1726		3735	2890					1087	1519	3023								1503					929
Peak Area 144					2087	1147				1216			1795	1271	1111						6136	2076							2081	1550	2730	2230					1388		2795
Peak Area 145			656
Peak Area 146																																											710
Peak Area 147																															874								1021
Peak Area 148									457																		526
Peak Area 149																					502
Peak Area 150			10517	8790																								2978						3200	6551						6015		12508	6454
Peak Area 151	6142	4232			8952	4321	7674	3191	10343	6764	5777	4842			10540	4327	7961	5542	10709	8563		5247			5326	6802	11709					8029	5995			3642	5266		7820	2749					2558	2752	5617	6026
Peak Area 152													8507	5937							14243		2309	2014					4269	2937	10262							2996
Peak Area 153																					635
Peak Area 154																					1052
Peak Area 155			935	877
Peak Area 156							957								834				1183	997	803								729		1117	740					713		934
Peak Area157													1071	784
Peak Area 158																					1328						911			733									745
Peak Area 159																													960										500
Peak Area 160			5227	4133															10297	7488								1170					1544	629	2413						2223		5843	2590
Peak Area 161	2986	2327				1748	4304	1707	4357			2287				1719	4732										5361		3301	2716						1335			5642							762	3127	3584
Peak Area 162					3722					2754	3069			3918				2404			10143	3859			1987	3031					4732	4130					3004			2031
Peak Area 163													5254		5303																							855
Peak Area 164																																							3513				1014				1368	963
Peak Area 165													928	753																							2268	1206		1443
Peak Area 166																			1534	1132																			954
Peak Area 167																					966
Peak Area 168	921																																										684
Peak Area 169				1120	932
Peak Area 170			809																												788												660
Peak Area 171																											792												841
Peak Area172																			6257	5192
Peak Area 173																	1061					1441
Peak Area174															599			1106			4830
Peak Area 175					584
Peak Area 176													512														3913
Peak Area 177				2093								932					3177	1380								847																	2457
Peak Area 178	1207									841											1724
Peak Area 179			2722		1323		1472		1093		1490	507																	1512		1548						1197
Peak Area 180															1921															1536		1168							2174									1063
Peak Area 181													2362	2102																																		690
Peak Area 182																																1387
Peak Area 183																								922															13127
Peak Area 184				1230			1894						816		1821		1286			2333	3870									1518							2886
Peak Area 185																1289			2639												1932									5119
Peak Area 186																						1967					1418		2432												2783	2039
Peak Area 187			1292																																			1538
Peak Area 188																					743
Peak Area 189																	914														716
Peak Area 190																											774
Peak Area 191													1781																			2465
Peak Area 192													859	750	1915						2135									2449
Peak Area 193							1220
Peak Area 194										1276
Peak Area 195									2591		1326											1107									4663	786
Peak Area 196																	861		2192														1441		1118
Peak Area 197	1248														843						2134						2641
Peak Area 198												1059																	2607
Peak Area 199																						1062									1173
Peak Area 200									806								883			1108
Peak Area 201																			1273
Peak Area 202																											1432
Peak Area 203																			1542	1728
Peak Area204	815																										1386
Peak Area 205			1026
[truncated: 27 more columns]
